# Supplementary material for: Revision of the wingless Sikkimia Duvivier (Coleoptera, Chrysomelidae, Galerucinae) from Taiwan, including a new generic synonymy and four new species descriptions
Source: Zookeys. 2016 Jan 14;(553):79–106. doi: 10.3897/zookeys.553.6576 (PMC4740982; doi:10.3897/zookeys.553.6576)
Supplement: XML Treatment for Sikkimia [file zookeys.553.6576-treatment1.xml]

<!DOCTYPE tp:taxon-treatment
  PUBLIC "-//TaxonX//DTD Taxonomic Treatment Publishing DTD v0 20100105//EN" "tax-treatment-NSO.dtd">
<tp:taxon-treatment xmlns:tp="http://www.plazi.org/taxpub"><tp:treatment-meta><kwd-group><label>Taxon classification</label><kwd><named-content content-type="kingdom">Animalia</named-content></kwd><kwd><named-content content-type="order">Coleoptera</named-content></kwd><kwd><named-content content-type="family">Chrysomelidae</named-content></kwd></kwd-group><mixed-citation publication-type="journal"><person-group><name><surname>Lee</surname><given-names>Chi-Feng</given-names></name><name><surname>Bezděk</surname><given-names>Jan</given-names></name></person-group><article-title>Revision of the wingless <italic><tp:taxon-name><tp:taxon-name-part taxon-name-part-type="genus">Sikkimia</tp:taxon-name-part></tp:taxon-name></italic> Duvivier (<tp:taxon-name><tp:taxon-name-part taxon-name-part-type="order">Coleoptera</tp:taxon-name-part></tp:taxon-name>, <tp:taxon-name><tp:taxon-name-part taxon-name-part-type="family">Chrysomelidae</tp:taxon-name-part></tp:taxon-name>, <tp:taxon-name><tp:taxon-name-part taxon-name-part-type="subfamily">Galerucinae</tp:taxon-name-part></tp:taxon-name>) from Taiwan, including a new generic synonymy and four new species descriptions</article-title><source>Zookeys</source><day>14</day><month>1</month><year>2016</year><volume>2016</volume><issue>553</issue><fpage>79</fpage><lpage>106</lpage><pub-id pub-id-type="doi">10.3897/zookeys.553.6576</pub-id></mixed-citation></tp:treatment-meta><tp:nomenclature><label>Genus</label><tp:taxon-name>
            <tp:taxon-name-part taxon-name-part-type="genus">Sikkimia</tp:taxon-name-part>
          </tp:taxon-name><tp:taxon-authority>Duvivier, 1891</tp:taxon-authority><tp:nomenclature-citation-list><tp:nomenclature-citation><tp:taxon-name><tp:taxon-name-part taxon-name-part-type="genus">Sikkimia</tp:taxon-name-part></tp:taxon-name><comment> Duvivier, 1891: 154 (type species: <italic><tp:taxon-name><tp:taxon-name-part taxon-name-part-type="genus">Sikkimia</tp:taxon-name-part> <tp:taxon-name-part taxon-name-part-type="species">antennana</tp:taxon-name-part></tp:taxon-name></italic> Duvivier, 1891, by monotypy); <xref ref-type="bibr" rid="B12">Maulik 1936</xref>: 520 (redescription).</comment></tp:nomenclature-citation><tp:nomenclature-citation><tp:taxon-name><tp:taxon-name-part taxon-name-part-type="genus">Yunomela</tp:taxon-name-part></tp:taxon-name><comment> Chen, 1964: 201 (type species: <italic><tp:taxon-name><tp:taxon-name-part taxon-name-part-type="genus">Yunomela</tp:taxon-name-part> <tp:taxon-name-part taxon-name-part-type="species">rufa</tp:taxon-name-part></tp:taxon-name></italic> Chen, 1964, by original designation); <xref ref-type="bibr" rid="B2">Bezděk and Zhang 2006</xref> (as synonym of <italic><tp:taxon-name><tp:taxon-name-part taxon-name-part-type="genus">Sikkimia</tp:taxon-name-part></tp:taxon-name></italic>).</comment></tp:nomenclature-citation><tp:nomenclature-citation><tp:taxon-name><tp:taxon-name-part taxon-name-part-type="genus">Taiwanolepta</tp:taxon-name-part></tp:taxon-name><comment> Kimoto, 1989: 73 (type species: <italic><tp:taxon-name><tp:taxon-name-part taxon-name-part-type="genus">Taiwanolepta</tp:taxon-name-part> <tp:taxon-name-part taxon-name-part-type="species">babai</tp:taxon-name-part></tp:taxon-name></italic> Kimoto, 1989, by original designation). <bold>New Synonym</bold></comment></tp:nomenclature-citation><tp:nomenclature-citation><tp:taxon-name><tp:taxon-name-part taxon-name-part-type="genus">Vietocerus</tp:taxon-name-part></tp:taxon-name><comment> Lopatin, 2003: 103 (type species: <italic><tp:taxon-name><tp:taxon-name-part taxon-name-part-type="genus">Vietocerus</tp:taxon-name-part> <tp:taxon-name-part taxon-name-part-type="species">kabakovi</tp:taxon-name-part></tp:taxon-name></italic> Lopatin, 2003, by original designation); <xref ref-type="bibr" rid="B2">Bezděk and Zhang 2006</xref> (as synonym of <italic><tp:taxon-name><tp:taxon-name-part taxon-name-part-type="genus">Sikkimia</tp:taxon-name-part></tp:taxon-name></italic>).</comment></tp:nomenclature-citation></tp:nomenclature-citation-list></tp:nomenclature><tp:treatment-sec sec-type="Remarks"><title>Remarks.</title><p>The diagnostic characters for the genus <italic><tp:taxon-name><tp:taxon-name-part taxon-name-part-type="genus">Sikkimia</tp:taxon-name-part></tp:taxon-name></italic>, as indicated by <xref ref-type="bibr" rid="B2">Bezděk and Zhang (2006)</xref>, are modified and extended as follows: body large (6.1–12.0 mm), robust, orange, red or brown; last two segments of antennae strongly enlarged in most males (Figs <xref ref-type="fig" rid="F1">1–2</xref>); frontal tubercles large, sub-quadratic; pronotum with antebasal transverse impression, limited on sides by short longitudinal furrows, and an additional longitudinal groove half way between short longitudinal furrows and lateral margin, running parallel to the lateral margin (Fig. <xref ref-type="fig" rid="F1">1</xref>); all pronotal margins bordered; procoxal cavities closed; apical ventrite trilobed in male, with internal anterior margin extended (Figs <xref ref-type="fig" rid="F2">7</xref>, <xref ref-type="fig" rid="F7">48</xref> &amp; <xref ref-type="fig" rid="F7">49</xref>); and claws appendiculate.</p><fig id="F1" position="float" orientation="portrait"><label>Figures 1–2.</label><caption><p>
          <italic><tp:taxon-name><tp:taxon-name-part taxon-name-part-type="genus">Sikkimia</tp:taxon-name-part> <tp:taxon-name-part taxon-name-part-type="species">rufa</tp:taxon-name-part></tp:taxon-name></italic> (Chen). <bold>1</bold> Male, dorsal view <bold>2</bold> Three apical antennomeres of right antenna, ventral view.</p></caption><graphic xmlns:xlink="http://www.w3.org/1999/xlink" xlink:href="zookeys-553-079-g001.jpg" position="float" orientation="portrait" xlink:type="simple" id="oo_73115.jpg"/></fig><p>As all the main diagnostic characters are shared by both the continental and Taiwanese species, <italic><tp:taxon-name><tp:taxon-name-part taxon-name-part-type="genus">Taiwanolepta</tp:taxon-name-part></tp:taxon-name></italic> is here synonymized with <italic><tp:taxon-name><tp:taxon-name-part taxon-name-part-type="genus">Sikkimia</tp:taxon-name-part></tp:taxon-name></italic>. Taiwanese species differ from the continental species in having a shorter body (6.1–9.0 mm) reduced hind wings and consequently reduced humeral calli. The apical antennomere in the male is spear-shaped and more or less symmetrical in continental species (Fig. <xref ref-type="fig" rid="F1">2</xref>, see also the drawings in <xref ref-type="bibr" rid="B2">Bezděk and Zhang (2006)</xref>), while strongly asymmetrical in Taiwanese species (Figs <xref ref-type="fig" rid="F5">24</xref>–<xref ref-type="fig" rid="F6">47</xref>). Outer longitudinal grooves on pronotum are deeper in Taiwanese species while more feeble in continental species. Aedeagus sclerotized ventrally in Taiwanese species, but membranous in continental species. Internal sclerite divergent apically in almost all Taiwanese species (Figs <xref ref-type="fig" rid="F4">19</xref>, <xref ref-type="fig" rid="F9">53</xref>, <xref ref-type="fig" rid="F11">66</xref>, <xref ref-type="fig" rid="F14">86</xref>), while the continental <italic><tp:taxon-name><tp:taxon-name-part taxon-name-part-type="genus">Sikkimia</tp:taxon-name-part> <tp:taxon-name-part taxon-name-part-type="species">rufa</tp:taxon-name-part></tp:taxon-name></italic> has the sclerite divergent basally (Fig. <xref ref-type="fig" rid="F2">3</xref>). On the other hand, the structure of the spermatheca, gonocoxae, ventrite VIII and extended internal part of male abdominal ventrite V in the male are very similar (these structures of <italic><tp:taxon-name><tp:taxon-name-part taxon-name-part-type="genus">Sikkimia</tp:taxon-name-part> <tp:taxon-name-part taxon-name-part-type="species">rufa</tp:taxon-name-part></tp:taxon-name></italic> as in Figs <xref ref-type="fig" rid="F2">5–8</xref>, and for the other Taiwanese species as in Figs <xref ref-type="fig" rid="F4">21–23</xref>, <xref ref-type="fig" rid="F7">48</xref>, <xref ref-type="fig" rid="F7">49</xref>, <xref ref-type="fig" rid="F9">55–57</xref>, <xref ref-type="fig" rid="F11">68–70</xref>, <xref ref-type="fig" rid="F13">81–83</xref>).</p><fig id="F2" position="float" orientation="portrait"><label>Figures 3–8.</label><caption><p>
          <italic><tp:taxon-name><tp:taxon-name-part taxon-name-part-type="genus">Sikkimia</tp:taxon-name-part> <tp:taxon-name-part taxon-name-part-type="species">rufa</tp:taxon-name-part></tp:taxon-name></italic> (Chen). <bold>3</bold> Aedeagus, dorsal view <bold>4</bold> Aedeagus, lateral view <bold>5</bold> Apices of gonocoxae <bold>6</bold> Eigth abdominal ventrite <bold>7</bold> Male abdominal ventrites III–V <bold>8</bold> Spermatheca.</p></caption><graphic xmlns:xlink="http://www.w3.org/1999/xlink" xlink:href="zookeys-553-079-g002.jpg" position="float" orientation="portrait" xlink:type="simple" id="oo_73116.jpg"/></fig></tp:treatment-sec><tp:treatment-sec sec-type="Biology"><title>Biology.</title><p>Taiwanese species of <italic><tp:taxon-name><tp:taxon-name-part taxon-name-part-type="genus">Sikkimia</tp:taxon-name-part></tp:taxon-name></italic> appear to be univoltine, based on field observations. Larvae are nocturnal and found on the underside of the host plant’s leaves <!--PageBreak-->between February and April. Larval development takes about 20–22 days, based on laboratory rearing. Mature larvae leave the host plant and burrow into the soil where they build underground chambers for pupation. The pupal stage lasts for 22 days, and adults begin to emerge after April. The adults are also nocturnal and live for more than <!--PageBreak-->three months, a lengthy longevity for chrysomelids. Females deposited single eggs on leaves under laboratory conditions, but these failed to hatch. Presumably <italic><tp:taxon-name><tp:taxon-name-part taxon-name-part-type="genus">Sikkimia</tp:taxon-name-part></tp:taxon-name></italic> species overwinter as adults, as some females were collected during winter.</p><!--PageBreak--><!--PageBreak--><p>All known <italic><tp:taxon-name><tp:taxon-name-part taxon-name-part-type="genus">Sikkimia</tp:taxon-name-part></tp:taxon-name></italic> species feed on the leaves of <italic><tp:taxon-name><tp:taxon-name-part taxon-name-part-type="genus">Polygonum</tp:taxon-name-part> <tp:taxon-name-part taxon-name-part-type="species">chinense</tp:taxon-name-part></tp:taxon-name></italic> L. (<tp:taxon-name><tp:taxon-name-part taxon-name-part-type="family">Polygonaceae</tp:taxon-name-part></tp:taxon-name>) (Fig. <xref ref-type="fig" rid="F3">9</xref>). However, some populations of <italic><tp:taxon-name><tp:taxon-name-part taxon-name-part-type="genus">Sikkimia</tp:taxon-name-part> <tp:taxon-name-part taxon-name-part-type="species">tsoui</tp:taxon-name-part></tp:taxon-name></italic> sp. n. also feed on other plants in different areas. For example, populations from Yangminshan National Park (including Hsiaoyuken, Erhtzuping, Lengshuiken, Tatunshan) have been observed feeding on <italic><tp:taxon-name><tp:taxon-name-part taxon-name-part-type="genus">Rubus</tp:taxon-name-part> <tp:taxon-name-part taxon-name-part-type="species">swinhoei</tp:taxon-name-part></tp:taxon-name></italic> (Fig. <xref ref-type="fig" rid="F3">15</xref>) and <italic><tp:taxon-name><tp:taxon-name-part taxon-name-part-type="genus">Rubus</tp:taxon-name-part> <tp:taxon-name-part taxon-name-part-type="species">corchorifolius</tp:taxon-name-part></tp:taxon-name></italic> (Fig. <xref ref-type="fig" rid="F3">10</xref>) (<tp:taxon-name><tp:taxon-name-part taxon-name-part-type="family">Rosaceae</tp:taxon-name-part></tp:taxon-name>), and members of populations from Tahunshan feed on <tp:taxon-name><tp:taxon-name-part taxon-name-part-type="genus">Dumasia</tp:taxon-name-part> <tp:taxon-name-part taxon-name-part-type="species">miaoliensis</tp:taxon-name-part> <tp:taxon-name-part taxon-name-part-type="infraspecific-rank">subsp.</tp:taxon-name-part> <tp:taxon-name-part taxon-name-part-type="subspecies">bicolor</tp:taxon-name-part></tp:taxon-name> (Fig. <xref ref-type="fig" rid="F3">11</xref>) (<tp:taxon-name><tp:taxon-name-part taxon-name-part-type="family">Fabaceae</tp:taxon-name-part></tp:taxon-name>). Specimens from these populations will feed on <italic><tp:taxon-name><tp:taxon-name-part taxon-name-part-type="genus">Polygonum</tp:taxon-name-part> <tp:taxon-name-part taxon-name-part-type="species">chinense</tp:taxon-name-part></tp:taxon-name></italic> if switched from their original host plant.</p><fig id="F3" position="float" orientation="portrait"><label>Figures 9–16.</label><caption><p>Field photography. <bold>9</bold> Larva of <italic><tp:taxon-name><tp:taxon-name-part taxon-name-part-type="genus">Sikkimia</tp:taxon-name-part> <tp:taxon-name-part taxon-name-part-type="species">sufangae</tp:taxon-name-part></tp:taxon-name></italic> sp. n. feeding on <italic><tp:taxon-name><tp:taxon-name-part taxon-name-part-type="genus">Polygonum</tp:taxon-name-part> <tp:taxon-name-part taxon-name-part-type="species">chinense</tp:taxon-name-part></tp:taxon-name></italic> <bold>10</bold> Larva of <italic><tp:taxon-name><tp:taxon-name-part taxon-name-part-type="genus">Sikkimia</tp:taxon-name-part> <tp:taxon-name-part taxon-name-part-type="species">tsoui</tp:taxon-name-part></tp:taxon-name></italic> sp. n. feeding on <italic><tp:taxon-name><tp:taxon-name-part taxon-name-part-type="genus">Rubus</tp:taxon-name-part> <tp:taxon-name-part taxon-name-part-type="species">corchorifolius</tp:taxon-name-part></tp:taxon-name></italic> <bold>11</bold> Larva of <italic><tp:taxon-name><tp:taxon-name-part taxon-name-part-type="genus">Sikkimia</tp:taxon-name-part> <tp:taxon-name-part taxon-name-part-type="species">tsoui</tp:taxon-name-part></tp:taxon-name></italic> sp. n. feeding on <tp:taxon-name><tp:taxon-name-part taxon-name-part-type="genus">Dumasia</tp:taxon-name-part> <tp:taxon-name-part taxon-name-part-type="species">miaoliensis</tp:taxon-name-part> <tp:taxon-name-part taxon-name-part-type="infraspecific-rank">subsp.</tp:taxon-name-part> <tp:taxon-name-part taxon-name-part-type="subspecies">bicolor</tp:taxon-name-part></tp:taxon-name> <bold>12</bold> Larva of <italic><tp:taxon-name><tp:taxon-name-part taxon-name-part-type="genus">Gallerucida</tp:taxon-name-part> <tp:taxon-name-part taxon-name-part-type="species">singularis</tp:taxon-name-part></tp:taxon-name></italic> feeding on <italic><tp:taxon-name><tp:taxon-name-part taxon-name-part-type="genus">Polygonum</tp:taxon-name-part> <tp:taxon-name-part taxon-name-part-type="species">chinense</tp:taxon-name-part></tp:taxon-name></italic> <bold>13</bold> Female of <italic><tp:taxon-name><tp:taxon-name-part taxon-name-part-type="genus">Sikkimia</tp:taxon-name-part> <tp:taxon-name-part taxon-name-part-type="species">tsoui</tp:taxon-name-part></tp:taxon-name></italic> sp. n. feeding on stem of <italic><tp:taxon-name><tp:taxon-name-part taxon-name-part-type="genus">Rubus</tp:taxon-name-part> <tp:taxon-name-part taxon-name-part-type="species">corchorifolius</tp:taxon-name-part></tp:taxon-name></italic> <bold>14</bold> Female of <italic><tp:taxon-name><tp:taxon-name-part taxon-name-part-type="genus">Sikkimia</tp:taxon-name-part> <tp:taxon-name-part taxon-name-part-type="species">sufangae</tp:taxon-name-part></tp:taxon-name></italic> sp. n. <bold>15</bold> Male of <italic><tp:taxon-name><tp:taxon-name-part taxon-name-part-type="genus">Sikkimia</tp:taxon-name-part> <tp:taxon-name-part taxon-name-part-type="species">tsoui</tp:taxon-name-part></tp:taxon-name></italic> sp. n. feeding on leaves of <italic><tp:taxon-name><tp:taxon-name-part taxon-name-part-type="genus">Rubus</tp:taxon-name-part> <tp:taxon-name-part taxon-name-part-type="species">swinhoei</tp:taxon-name-part></tp:taxon-name></italic> <bold>16</bold> Female of <italic><tp:taxon-name><tp:taxon-name-part taxon-name-part-type="genus">Sikkimia</tp:taxon-name-part> <tp:taxon-name-part taxon-name-part-type="species">sufangae</tp:taxon-name-part></tp:taxon-name></italic> sp. n. feeding on flowers of <italic><tp:taxon-name><tp:taxon-name-part taxon-name-part-type="genus">Polygonum</tp:taxon-name-part> <tp:taxon-name-part taxon-name-part-type="species">posumbu</tp:taxon-name-part></tp:taxon-name></italic>.</p></caption><graphic xmlns:xlink="http://www.w3.org/1999/xlink" xlink:href="zookeys-553-079-g003.jpg" position="float" orientation="portrait" xlink:type="simple" id="oo_73117.jpg"/></fig><p>In Taiwan, leaf beetles from three genera are known to feed on <italic><tp:taxon-name><tp:taxon-name-part taxon-name-part-type="genus">Polygonum</tp:taxon-name-part> <tp:taxon-name-part taxon-name-part-type="species">chinense</tp:taxon-name-part></tp:taxon-name></italic>. These include <italic><tp:taxon-name><tp:taxon-name-part taxon-name-part-type="genus">Altica</tp:taxon-name-part> <tp:taxon-name-part taxon-name-part-type="species">birmanensis</tp:taxon-name-part></tp:taxon-name></italic> (Jacoby, 1896) (<xref ref-type="bibr" rid="B10">Lee and Cheng 2007</xref>), <italic><tp:taxon-name><tp:taxon-name-part taxon-name-part-type="genus">Gallerucida</tp:taxon-name-part> <tp:taxon-name-part taxon-name-part-type="species">singularis</tp:taxon-name-part></tp:taxon-name></italic> Harold, 1880 (<xref ref-type="bibr" rid="B9">Lee and Bezděk 2013</xref>), and <italic><tp:taxon-name><tp:taxon-name-part taxon-name-part-type="genus">Sikkimia</tp:taxon-name-part></tp:taxon-name></italic> species. <italic><tp:taxon-name><tp:taxon-name-part taxon-name-part-type="genus">Altica</tp:taxon-name-part> <tp:taxon-name-part taxon-name-part-type="species">birmanensis</tp:taxon-name-part></tp:taxon-name></italic> inhabits lowlands, at elevations below 1200 m. <italic><tp:taxon-name><tp:taxon-name-part taxon-name-part-type="genus">Gallerucida</tp:taxon-name-part> <tp:taxon-name-part taxon-name-part-type="species">singularis</tp:taxon-name-part></tp:taxon-name></italic> occurs at slightly higher elevations, ranging between 1000 m and 1500 m. <italic><tp:taxon-name><tp:taxon-name-part taxon-name-part-type="genus">Sikkimia</tp:taxon-name-part></tp:taxon-name></italic> species occupy the higher elevations, and are found from 1000 m to 2500 m in central and southern Taiwan. Thus <italic><tp:taxon-name><tp:taxon-name-part taxon-name-part-type="genus">Gallerucida</tp:taxon-name-part> <tp:taxon-name-part taxon-name-part-type="species">singularis</tp:taxon-name-part></tp:taxon-name></italic> is sympatric with <italic><tp:taxon-name><tp:taxon-name-part taxon-name-part-type="genus">Sikkimia</tp:taxon-name-part></tp:taxon-name></italic> species in some areas. Although members of both taxa are nocturnal, their larvae prefer different sites on the host plant. Larvae of <italic><tp:taxon-name><tp:taxon-name-part taxon-name-part-type="genus">Gallerucida</tp:taxon-name-part> <tp:taxon-name-part taxon-name-part-type="species">singularis</tp:taxon-name-part></tp:taxon-name></italic> always appear on the upper surface of leaves, their body segments lack lateral expansions, and the apical posterior tergites are narrower (Fig. <xref ref-type="fig" rid="F3">12</xref>). <italic><tp:taxon-name><tp:taxon-name-part taxon-name-part-type="genus">Sikkimia</tp:taxon-name-part></tp:taxon-name></italic> larvae occur on the underside of leaves, each body segment has lateral expansions, and the apical posterior tergites are wider (Figs <xref ref-type="fig" rid="F3">9–11</xref>).</p></tp:treatment-sec><tp:treatment-sec sec-type="Distribution"><title>Distribution.</title><p>China, India (Sikkim), Laos, Myanmar, Taiwan, and Vietnam.</p></tp:treatment-sec><tp:treatment-sec><!--Section generated to contain objects referenced in tp:taxon-treatment.--><fig id="F7" position="float" orientation="portrait"><label>Figures 48–49.</label><caption><p>Male abdominal ventrites III–V, dorsal view. <bold>48</bold> <italic><tp:taxon-name><tp:taxon-name-part taxon-name-part-type="genus">Sikkimia</tp:taxon-name-part> <tp:taxon-name-part taxon-name-part-type="species">babai</tp:taxon-name-part></tp:taxon-name></italic> <bold>49</bold> <italic><tp:taxon-name><tp:taxon-name-part taxon-name-part-type="genus">Sikkimia</tp:taxon-name-part> <tp:taxon-name-part taxon-name-part-type="species">tsoui</tp:taxon-name-part></tp:taxon-name></italic> sp. n.</p></caption><graphic xmlns:xlink="http://www.w3.org/1999/xlink" xlink:href="zookeys-553-079-g007.jpg" position="float" orientation="portrait" xlink:type="simple" id="oo_73121.jpg"/></fig><fig id="F5" position="float" orientation="portrait"><label>Figures 24–35.</label><caption><p>Photographs of male antennomeres X–XI. <bold>24</bold> <italic><tp:taxon-name><tp:taxon-name-part taxon-name-part-type="genus">Sikkimia</tp:taxon-name-part> <tp:taxon-name-part taxon-name-part-type="species">babai</tp:taxon-name-part></tp:taxon-name></italic> (Kimoto), outer view <bold>25</bold> Ventral view <bold>26</bold> Inner view <bold>27</bold> <italic><tp:taxon-name><tp:taxon-name-part taxon-name-part-type="genus">Sikkimia</tp:taxon-name-part> <tp:taxon-name-part taxon-name-part-type="species">meihuai</tp:taxon-name-part></tp:taxon-name></italic> sp. n., outer view <bold>28</bold> Ventral view <bold>29</bold> Inner view <bold>30</bold> <italic><tp:taxon-name><tp:taxon-name-part taxon-name-part-type="genus">Sikkimia</tp:taxon-name-part> <tp:taxon-name-part taxon-name-part-type="species">sufangae</tp:taxon-name-part></tp:taxon-name></italic> sp. n., outer view <bold>31</bold> Ventral view <bold>32</bold> Inner view <bold>33</bold> <italic><tp:taxon-name><tp:taxon-name-part taxon-name-part-type="genus">Sikkimia</tp:taxon-name-part> <tp:taxon-name-part taxon-name-part-type="species">yuae</tp:taxon-name-part></tp:taxon-name></italic> sp. n., outer view <bold>34</bold> Ventral view <bold>35</bold> Ditto, inner view.</p></caption><graphic xmlns:xlink="http://www.w3.org/1999/xlink" xlink:href="zookeys-553-079-g005.jpg" position="float" orientation="portrait" xlink:type="simple" id="oo_73119.jpg"/></fig><fig id="F6" position="float" orientation="portrait"><label>Figures 36–47.</label><caption><p>Illustrations of male antennomeres X–XI. <bold>36</bold> <italic><tp:taxon-name><tp:taxon-name-part taxon-name-part-type="genus">Sikkimia</tp:taxon-name-part> <tp:taxon-name-part taxon-name-part-type="species">babai</tp:taxon-name-part></tp:taxon-name></italic> (Kimoto), outer view <bold>37</bold> Ventral view <bold>38</bold> Inner view <bold>39</bold> <italic><tp:taxon-name><tp:taxon-name-part taxon-name-part-type="genus">Sikkimia</tp:taxon-name-part> <tp:taxon-name-part taxon-name-part-type="species">meihuai</tp:taxon-name-part></tp:taxon-name></italic> sp. n., outer view <bold>40</bold> Ventral view <bold>41</bold> Inner view <bold>42</bold> <italic><tp:taxon-name><tp:taxon-name-part taxon-name-part-type="genus">Sikkimia</tp:taxon-name-part> <tp:taxon-name-part taxon-name-part-type="species">sufangae</tp:taxon-name-part></tp:taxon-name></italic> sp. n., outer view <bold>43</bold> Ventral view <bold>44</bold> Inner view <bold>45</bold> <italic><tp:taxon-name><tp:taxon-name-part taxon-name-part-type="genus">Sikkimia</tp:taxon-name-part> <tp:taxon-name-part taxon-name-part-type="species">yuae</tp:taxon-name-part></tp:taxon-name></italic> sp. n., outer view <bold>46</bold> Ventral view <bold>47</bold> Inner view.</p></caption><graphic xmlns:xlink="http://www.w3.org/1999/xlink" xlink:href="zookeys-553-079-g006.jpg" position="float" orientation="portrait" xlink:type="simple" id="oo_73120.jpg"/></fig><fig id="F4" position="float" orientation="portrait"><label>Figures 17–23.</label><caption><p>
          <italic><tp:taxon-name><tp:taxon-name-part taxon-name-part-type="genus">Sikkimia</tp:taxon-name-part> <tp:taxon-name-part taxon-name-part-type="species">babai</tp:taxon-name-part></tp:taxon-name></italic> (Kimoto). <bold>17</bold> Antenna, male <bold>18</bold> Antenna, female <bold>19</bold> Aedeagus, dorsal view <bold>20</bold> Aedeagus, lateral view <bold>21</bold> Gonocoxae <bold>22</bold> Eighth abdominal ventrite <bold>23</bold> Spermatheca.</p></caption><graphic xmlns:xlink="http://www.w3.org/1999/xlink" xlink:href="zookeys-553-079-g004.jpg" position="float" orientation="portrait" xlink:type="simple" id="oo_73118.jpg"/></fig><fig id="F9" position="float" orientation="portrait"><label>Figures 51–57.</label><caption><p>
          <italic><tp:taxon-name><tp:taxon-name-part taxon-name-part-type="genus">Sikkimia</tp:taxon-name-part> <tp:taxon-name-part taxon-name-part-type="species">meihuai</tp:taxon-name-part></tp:taxon-name></italic> sp. n. <bold>51</bold> Antenna, male <bold>52</bold> Antenna, female <bold>53</bold> Aedeagus, dorsal view <bold>54</bold> Aedeagus, lateral view <bold>55</bold> Gonocoxae <bold>56</bold> Eighth abdominal ventrite <bold>57</bold> Spermatheca.</p></caption><graphic xmlns:xlink="http://www.w3.org/1999/xlink" xlink:href="zookeys-553-079-g009.jpg" position="float" orientation="portrait" xlink:type="simple" id="oo_73123.jpg"/></fig><fig id="F11" position="float" orientation="portrait"><label>Figures 64–70.</label><caption><p>
          <italic><tp:taxon-name><tp:taxon-name-part taxon-name-part-type="genus">Sikkimia</tp:taxon-name-part> <tp:taxon-name-part taxon-name-part-type="species">sufangae</tp:taxon-name-part></tp:taxon-name></italic> sp. n. <bold>64</bold> Antenna, male <bold>65</bold> Antenna, female <bold>66</bold> Aedeagus, dorsal view <bold>67</bold> Aedeagus, lateral view <bold>68</bold> Gonocoxae <bold>69</bold> Eighth abdominal ventrite <bold>70</bold> Spermatheca.</p></caption><graphic xmlns:xlink="http://www.w3.org/1999/xlink" xlink:href="zookeys-553-079-g011.jpg" position="float" orientation="portrait" xlink:type="simple" id="oo_73125.jpg"/></fig><fig id="F14" position="float" orientation="portrait"><label>Figures 84–90.</label><caption><p>
          <italic><tp:taxon-name><tp:taxon-name-part taxon-name-part-type="genus">Sikkimia</tp:taxon-name-part> <tp:taxon-name-part taxon-name-part-type="species">yuae</tp:taxon-name-part></tp:taxon-name></italic> sp. n. <bold>84</bold> Antenna, male <bold>85</bold> Antenna, female <bold>86</bold> Aedeagus, dorsal view <bold>87</bold> Aedeagus, lateral view <bold>88</bold> Gonocoxae <bold>89</bold> Eighth abdominal ventrite <bold>90</bold> Spermatheca.</p></caption><graphic xmlns:xlink="http://www.w3.org/1999/xlink" xlink:href="zookeys-553-079-g014.jpg" position="float" orientation="portrait" xlink:type="simple" id="oo_73128.jpg"/></fig><fig id="F13" position="float" orientation="portrait"><label>Figures 77–83.</label><caption><p>
          <italic><tp:taxon-name><tp:taxon-name-part taxon-name-part-type="genus">Sikkimia</tp:taxon-name-part> <tp:taxon-name-part taxon-name-part-type="species">tsoui</tp:taxon-name-part></tp:taxon-name></italic> sp. n. <bold>77</bold> Antenna, male <bold>78</bold> Antenna, female <bold>79</bold> Aedeagus, dorsal view <bold>80</bold> Aedeagus, lateral view <bold>81</bold> Eighth abdominal ventrite <bold>82</bold> Gonocoxae <bold>83</bold> Spermatheca.</p></caption><graphic xmlns:xlink="http://www.w3.org/1999/xlink" xlink:href="zookeys-553-079-g013.jpg" position="float" orientation="portrait" xlink:type="simple" id="oo_73127.jpg"/></fig></tp:treatment-sec><ref-list><ref id="B12"><mixed-citation xmlns:xlink="http://www.w3.org/1999/xlink" xlink:type="simple">
          <person-group><name name-style="western"><surname>Maulik</surname><given-names>S</given-names></name></person-group> (<year>1936</year>) <source>The fauna of British India including Ceylon and Burma. <tp:taxon-name><tp:taxon-name-part taxon-name-part-type="order">Coleoptera</tp:taxon-name-part></tp:taxon-name>, <tp:taxon-name><tp:taxon-name-part taxon-name-part-type="family">Chrysomelidae</tp:taxon-name-part></tp:taxon-name> (<tp:taxon-name><tp:taxon-name-part taxon-name-part-type="subfamily">Galerucinae</tp:taxon-name-part></tp:taxon-name>).</source> <publisher-name>Taylor and Francis</publisher-name>, <publisher-loc>London</publisher-loc>, <size units="page">648 pp</size>.</mixed-citation></ref><ref id="B2"><mixed-citation xmlns:xlink="http://www.w3.org/1999/xlink" xlink:type="simple">
          <person-group><name name-style="western"><surname>Bezděk</surname><given-names>J</given-names></name><name name-style="western"><surname>Zhang</surname><given-names>L</given-names></name></person-group> (<year>2006</year>) <article-title><italic><tp:taxon-name><tp:taxon-name-part taxon-name-part-type="genus">Yunomela</tp:taxon-name-part></tp:taxon-name></italic> Chen, 1964 and <italic><tp:taxon-name><tp:taxon-name-part taxon-name-part-type="genus">Vietocerus</tp:taxon-name-part></tp:taxon-name></italic> Lopatin, 2003, new synonyms of <italic><tp:taxon-name><tp:taxon-name-part taxon-name-part-type="genus">Sikkimia</tp:taxon-name-part></tp:taxon-name></italic> Duvivier, 1891 (<tp:taxon-name><tp:taxon-name-part taxon-name-part-type="order">Coleoptera</tp:taxon-name-part></tp:taxon-name>: <tp:taxon-name><tp:taxon-name-part taxon-name-part-type="family">Chrysomelidae</tp:taxon-name-part></tp:taxon-name>: <tp:taxon-name><tp:taxon-name-part taxon-name-part-type="subfamily">Galerucinae</tp:taxon-name-part></tp:taxon-name>).</article-title> <source>Genus</source> <volume>17</volume>: <fpage>351</fpage>–<lpage>358</lpage>.</mixed-citation></ref><ref id="B10"><mixed-citation xmlns:xlink="http://www.w3.org/1999/xlink" xlink:type="simple">
          <person-group><name name-style="western"><surname>Lee</surname><given-names>C-F</given-names></name><name name-style="western"><surname>Cheng</surname><given-names>H-T</given-names></name></person-group> (<year>2007</year>) <source>The <tp:taxon-name><tp:taxon-name-part taxon-name-part-type="family">Chrysomelidae</tp:taxon-name-part></tp:taxon-name> of Taiwan I.</source> <publisher-name>Sishou-Hills Insect Observation Network Press</publisher-name>, <publisher-loc>Taipei</publisher-loc>, <size units="page">200 pp</size>. [In Chinese]</mixed-citation></ref><ref id="B9"><mixed-citation xmlns:xlink="http://www.w3.org/1999/xlink" xlink:type="simple">
          <person-group><name name-style="western"><surname>Lee</surname><given-names>C-F</given-names></name><name name-style="western"><surname>Bezděk</surname><given-names>J</given-names></name></person-group> (<year>2013</year>) <article-title>Revision of <italic><tp:taxon-name><tp:taxon-name-part taxon-name-part-type="genus">Gallerucida</tp:taxon-name-part> <tp:taxon-name-part taxon-name-part-type="species">singularis</tp:taxon-name-part></tp:taxon-name></italic> species group (<tp:taxon-name><tp:taxon-name-part taxon-name-part-type="order">Coleoptera</tp:taxon-name-part></tp:taxon-name>: <tp:taxon-name><tp:taxon-name-part taxon-name-part-type="family">Chrysomelidae</tp:taxon-name-part></tp:taxon-name>: <tp:taxon-name><tp:taxon-name-part taxon-name-part-type="subfamily">Galerucinae</tp:taxon-name-part></tp:taxon-name>).</article-title> <source>Zootaxa</source> <volume>3647</volume>: <fpage>358</fpage>–<lpage>370</lpage>. doi: <ext-link xlink:type="simple" ext-link-type="doi" xlink:href="10.11646/zootaxa.3647.2.7">10.11646/zootaxa.3647.2.7</ext-link></mixed-citation></ref></ref-list></tp:taxon-treatment>
