# Supplementary material for: Revision of the wingless Sikkimia Duvivier (Coleoptera, Chrysomelidae, Galerucinae) from Taiwan, including a new generic synonymy and four new species descriptions
Source: Zookeys. 2016 Jan 14;(553):79–106. doi: 10.3897/zookeys.553.6576 (PMC4740982; doi:10.3897/zookeys.553.6576)
Supplement: XML Treatment for Sikkimia babai [file zookeys.553.6576-treatment2.xml]

<!DOCTYPE tp:taxon-treatment
  PUBLIC "-//TaxonX//DTD Taxonomic Treatment Publishing DTD v0 20100105//EN" "tax-treatment-NSO.dtd">
<tp:taxon-treatment xmlns:tp="http://www.plazi.org/taxpub"><tp:treatment-meta><kwd-group><label>Taxon classification</label><kwd><named-content content-type="kingdom">Animalia</named-content></kwd><kwd><named-content content-type="order">Coleoptera</named-content></kwd><kwd><named-content content-type="family">Chrysomelidae</named-content></kwd></kwd-group><mixed-citation publication-type="journal"><person-group><name><surname>Lee</surname><given-names>Chi-Feng</given-names></name><name><surname>Bezděk</surname><given-names>Jan</given-names></name></person-group><article-title>Revision of the wingless <italic><tp:taxon-name><tp:taxon-name-part taxon-name-part-type="genus">Sikkimia</tp:taxon-name-part></tp:taxon-name></italic> Duvivier (<tp:taxon-name><tp:taxon-name-part taxon-name-part-type="order">Coleoptera</tp:taxon-name-part></tp:taxon-name>, <tp:taxon-name><tp:taxon-name-part taxon-name-part-type="family">Chrysomelidae</tp:taxon-name-part></tp:taxon-name>, <tp:taxon-name><tp:taxon-name-part taxon-name-part-type="subfamily">Galerucinae</tp:taxon-name-part></tp:taxon-name>) from Taiwan, including a new generic synonymy and four new species descriptions</article-title><source>Zookeys</source><day>14</day><month>1</month><year>2016</year><volume>2016</volume><issue>553</issue><fpage>79</fpage><lpage>106</lpage><pub-id pub-id-type="doi">10.3897/zookeys.553.6576</pub-id></mixed-citation></tp:treatment-meta><tp:nomenclature><tp:taxon-name>
              <tp:taxon-name-part taxon-name-part-type="genus">Sikkimia</tp:taxon-name-part>
              <tp:taxon-name-part taxon-name-part-type="species">babai</tp:taxon-name-part>
            </tp:taxon-name><tp:taxon-authority>(Kimoto, 1989)</tp:taxon-authority><tp:taxon-status xmlns:xlink="http://www.w3.org/1999/xlink" xlink:type="simple">comb. n.</tp:taxon-status><tp:nomenclature-citation-list><tp:nomenclature-citation><tp:taxon-name><tp:taxon-name-part taxon-name-part-type="genus">Taiwanolepta</tp:taxon-name-part> <tp:taxon-name-part taxon-name-part-type="species">babai</tp:taxon-name-part></tp:taxon-name><comment> Kimoto, 1989: 74.</comment></tp:nomenclature-citation></tp:nomenclature-citation-list></tp:nomenclature><tp:treatment-sec sec-type="Type locality"><title>Type locality.</title><p>Taiwan: Kaoshiung county, Shinanshan (溪南山), <named-content xmlns:xlink="http://www.w3.org/1999/xlink" content-type="dwc:verbatimCoordinates" xlink:type="simple">23°05'36"N, 120°48'18"E</named-content>, 2600 m.</p></tp:treatment-sec><tp:treatment-sec sec-type="type material"><title>Type material.</title><p>Deposition of type specimens (holotype and one paratype) was not indicated by the original paper. The paratype ♂was found at the <named-content xmlns:xlink="http://www.w3.org/1999/xlink" content-type="dwc:institutional_code" xlink:type="simple">KMNH</named-content>, labeled: “Thu Yun Shan [出雲山], near Liu Kui [六龜], S-Taiwan 23.VII.1986 Col. K Baba / <italic><tp:taxon-name><tp:taxon-name-part taxon-name-part-type="genus">Taiwanolepta</tp:taxon-name-part> <tp:taxon-name-part taxon-name-part-type="species">babai</tp:taxon-name-part></tp:taxon-name></italic> n. sp. Det. S. Kimoto, 1989 / PARATYPE (printed on blue paper) / PHOTO (printed on red paper)”.</p></tp:treatment-sec><tp:treatment-sec sec-type="material"><title>Other material examined</title><p>(n= 18). <bold>Kaoshiung</bold>: 7♂♂, 7♀♀, Tengchi (藤枝), <named-content xmlns:xlink="http://www.w3.org/1999/xlink" content-type="dwc:verbatimCoordinates" xlink:type="simple">23°04'02"N, 120°45'21"E</named-content>, 2.VI.2008, leg. C.-F. Lee (2 spec. in <abbrev xmlns:xlink="http://www.w3.org/1999/xlink" content-type="institution" xlink:title="Jan Bezděk collection" xlink:type="simple">JBCB</abbrev>); 1♂, same locality, 26.V.2009, leg. C.-F. Lee; 1♀, Shihshan logging trail (石山林道, =Tengchi), 1.X.2008, leg. M.-H. Tsao; 1♂, 3♀♀, same locality, 2.X.2008, leg. M.-H. Tsou.</p></tp:treatment-sec><tp:treatment-sec sec-type="Description"><title>Description</title><p>
              <bold>Male.</bold> Length 7.1–7.5 mm; width 3.9–4.1 mm. Coloration reddish-brown, head dark brown, legs and antennae black. Antenna (Fig. <xref ref-type="fig" rid="F4">17</xref>) elongate, about as long as body; antennomeres I to VIII filiform; IX widening slightly towards apex; × and XI extremely swollen (Figs <xref ref-type="fig" rid="F5">24–26</xref>, <xref ref-type="fig" rid="F6">36–38</xref>), × with a deep groove, from middle to apex, of <!--PageBreak-->mesal surface; apex of XI pointed, weakly concave in apical 1/3 of mesal surface and in basal 1/4 of outer surface; dorsal surface with two longitudinal ridges, one centrally located, curved, from middle to basal 1/5; other longitudinal ridge along mesal surface from middle to basal 1/4; one deep groove between the two longitudinal ridges; one transverse groove near base; small process at apical 1/3 near outer margin; length ratios <!--PageBreak-->of antennomeres II to XI about 1.0 : 1.2 : 2.0 : 1.9 : 1.9 : 1.9 : 1.7 : 1.9 : 3.2 : 3.5, and length to width ratios of antennomeres II to XI about 1.4 : 1.5 : 2.4 : 2.1 : 2.1 : 2.3 : 2.2 : 1.8 : 2.4 : 2.0. Pronotum transverse, 1.7 × wider than long; anterior and posterior mar<!--PageBreak-->gins almost straight; lateral margins weakly rounded or straight; disc finely punctured. Elytra narrow, about 1.3 × longer than wide; densely and randomly punctuate, humeri reduced. Abdominal ventrite V (Fig. <xref ref-type="fig" rid="F7">48</xref>) trilobed, internal anterior margin extended, reaching ventrite III; median longitudinal, internal ridge running from base to apex of extension. Abdominal tergite I with only spiracles sclerotized; tergites II–V with sclerotized spiracles and transverse weakly sclerotized areas; most of tergite VI and spiracles strongly sclerotized; tergite VII entirely and strongly sclerotized. Aedeagus (Figs <xref ref-type="fig" rid="F4">19–20</xref>) narrow in dorsal view, about 6.2× longer than wide, parallel-sided in basal 1/3, becoming slightly narrower towards apex; apex subtriangular and pointed; ventral surface well sclerotized and smooth; narrow and moderately curved in lateral view; endophallic sclerite longitudinal and slender, bifurcate apically, about 0.3 × as long as aedeagus.</p><fig id="F4" position="float" orientation="portrait"><label>Figures 17–23.</label><caption><p>
          <italic><tp:taxon-name><tp:taxon-name-part taxon-name-part-type="genus">Sikkimia</tp:taxon-name-part> <tp:taxon-name-part taxon-name-part-type="species">babai</tp:taxon-name-part></tp:taxon-name></italic> (Kimoto). <bold>17</bold> Antenna, male <bold>18</bold> Antenna, female <bold>19</bold> Aedeagus, dorsal view <bold>20</bold> Aedeagus, lateral view <bold>21</bold> Gonocoxae <bold>22</bold> Eighth abdominal ventrite <bold>23</bold> Spermatheca.</p></caption><graphic xmlns:xlink="http://www.w3.org/1999/xlink" xlink:href="zookeys-553-079-g004.jpg" position="float" orientation="portrait" xlink:type="simple" id="oo_73118.jpg"/></fig><fig id="F5" position="float" orientation="portrait"><label>Figures 24–35.</label><caption><p>Photographs of male antennomeres X–XI. <bold>24</bold> <italic><tp:taxon-name><tp:taxon-name-part taxon-name-part-type="genus">Sikkimia</tp:taxon-name-part> <tp:taxon-name-part taxon-name-part-type="species">babai</tp:taxon-name-part></tp:taxon-name></italic> (Kimoto), outer view <bold>25</bold> Ventral view <bold>26</bold> Inner view <bold>27</bold> <italic><tp:taxon-name><tp:taxon-name-part taxon-name-part-type="genus">Sikkimia</tp:taxon-name-part> <tp:taxon-name-part taxon-name-part-type="species">meihuai</tp:taxon-name-part></tp:taxon-name></italic> sp. n., outer view <bold>28</bold> Ventral view <bold>29</bold> Inner view <bold>30</bold> <italic><tp:taxon-name><tp:taxon-name-part taxon-name-part-type="genus">Sikkimia</tp:taxon-name-part> <tp:taxon-name-part taxon-name-part-type="species">sufangae</tp:taxon-name-part></tp:taxon-name></italic> sp. n., outer view <bold>31</bold> Ventral view <bold>32</bold> Inner view <bold>33</bold> <italic><tp:taxon-name><tp:taxon-name-part taxon-name-part-type="genus">Sikkimia</tp:taxon-name-part> <tp:taxon-name-part taxon-name-part-type="species">yuae</tp:taxon-name-part></tp:taxon-name></italic> sp. n., outer view <bold>34</bold> Ventral view <bold>35</bold> Ditto, inner view.</p></caption><graphic xmlns:xlink="http://www.w3.org/1999/xlink" xlink:href="zookeys-553-079-g005.jpg" position="float" orientation="portrait" xlink:type="simple" id="oo_73119.jpg"/></fig><fig id="F6" position="float" orientation="portrait"><label>Figures 36–47.</label><caption><p>Illustrations of male antennomeres X–XI. <bold>36</bold> <italic><tp:taxon-name><tp:taxon-name-part taxon-name-part-type="genus">Sikkimia</tp:taxon-name-part> <tp:taxon-name-part taxon-name-part-type="species">babai</tp:taxon-name-part></tp:taxon-name></italic> (Kimoto), outer view <bold>37</bold> Ventral view <bold>38</bold> Inner view <bold>39</bold> <italic><tp:taxon-name><tp:taxon-name-part taxon-name-part-type="genus">Sikkimia</tp:taxon-name-part> <tp:taxon-name-part taxon-name-part-type="species">meihuai</tp:taxon-name-part></tp:taxon-name></italic> sp. n., outer view <bold>40</bold> Ventral view <bold>41</bold> Inner view <bold>42</bold> <italic><tp:taxon-name><tp:taxon-name-part taxon-name-part-type="genus">Sikkimia</tp:taxon-name-part> <tp:taxon-name-part taxon-name-part-type="species">sufangae</tp:taxon-name-part></tp:taxon-name></italic> sp. n., outer view <bold>43</bold> Ventral view <bold>44</bold> Inner view <bold>45</bold> <italic><tp:taxon-name><tp:taxon-name-part taxon-name-part-type="genus">Sikkimia</tp:taxon-name-part> <tp:taxon-name-part taxon-name-part-type="species">yuae</tp:taxon-name-part></tp:taxon-name></italic> sp. n., outer view <bold>46</bold> Ventral view <bold>47</bold> Inner view.</p></caption><graphic xmlns:xlink="http://www.w3.org/1999/xlink" xlink:href="zookeys-553-079-g006.jpg" position="float" orientation="portrait" xlink:type="simple" id="oo_73120.jpg"/></fig><fig id="F7" position="float" orientation="portrait"><label>Figures 48–49.</label><caption><p>Male abdominal ventrites III–V, dorsal view. <bold>48</bold> <italic><tp:taxon-name><tp:taxon-name-part taxon-name-part-type="genus">Sikkimia</tp:taxon-name-part> <tp:taxon-name-part taxon-name-part-type="species">babai</tp:taxon-name-part></tp:taxon-name></italic> <bold>49</bold> <italic><tp:taxon-name><tp:taxon-name-part taxon-name-part-type="genus">Sikkimia</tp:taxon-name-part> <tp:taxon-name-part taxon-name-part-type="species">tsoui</tp:taxon-name-part></tp:taxon-name></italic> sp. n.</p></caption><graphic xmlns:xlink="http://www.w3.org/1999/xlink" xlink:href="zookeys-553-079-g007.jpg" position="float" orientation="portrait" xlink:type="simple" id="oo_73121.jpg"/></fig><p>
              <bold>Female.</bold> Length 8.1–8.4 mm; width 5.3–5.8 mm. Similar to males, but dark brown ventrally; antennae (Fig. <xref ref-type="fig" rid="F4">18</xref>) filiform, antennomeres × and XI not swollen; length ratio of II to XI about 1.0 : 1.7 : 2.2 : 2.2 : 2.2 : 2.0 : 1.8 : 1.9 : 2.2 : 2.8, and length to width ratios of II to XI about 1.9 : 2.4 : 3.4 : 3.6 : 3.8 : 3.6 : 3.2 : 3.3 : 3.7 : 4.4. Elytra wider than in male, length equal to width. Gonocoxae (Fig. <xref ref-type="fig" rid="F4">21</xref>) slender, together about 4.0 × longer than wide, joined from base almost to middle, base strongly narrowed in basal 1/3 with a long medial groove, apices tubular and sub-parallel, inner margins slightly indented medially, apex with nine setae. Ventrite VIII (Fig. <xref ref-type="fig" rid="F4">22</xref>) with extremely long spiculum; apical margin widely rounded, weakly sclerotized basally, disc with long scattered setae along apical margin. Abdominal tergites I–III membranous, only spiracles sclerotized, tergites IV–VII entirely and strongly sclerotized. Receptacle of spermatheca (Fig. <xref ref-type="fig" rid="F4">23</xref>) strongly swollen and transverse, pump elongate and moderately curved, proximal spermathecal duct long and wide.</p></tp:treatment-sec><tp:treatment-sec sec-type="Diagnosis"><title>Diagnosis.</title><p>
              <italic><tp:taxon-name><tp:taxon-name-part taxon-name-part-type="genus">Sikkimia</tp:taxon-name-part> <tp:taxon-name-part taxon-name-part-type="species">babai</tp:taxon-name-part></tp:taxon-name></italic> is similar to <italic><tp:taxon-name><tp:taxon-name-part taxon-name-part-type="genus">Sikkimia</tp:taxon-name-part> <tp:taxon-name-part taxon-name-part-type="species">sufangae</tp:taxon-name-part></tp:taxon-name></italic> sp. n. They share a slender aedeagus (more than 5.9× longer than wide), but in <italic><tp:taxon-name><tp:taxon-name-part taxon-name-part-type="genus">Sikkimia</tp:taxon-name-part> <tp:taxon-name-part taxon-name-part-type="species">babai</tp:taxon-name-part></tp:taxon-name></italic> it is parallel-sided (aedeagus wider basally in <italic><tp:taxon-name><tp:taxon-name-part taxon-name-part-type="genus">Sikkimia</tp:taxon-name-part> <tp:taxon-name-part taxon-name-part-type="species">sufangae</tp:taxon-name-part></tp:taxon-name></italic> sp. n. (Fig. <xref ref-type="fig" rid="F11">66</xref>, <xref ref-type="fig" rid="F11">67</xref>)). Antennomere XI in male <italic><tp:taxon-name><tp:taxon-name-part taxon-name-part-type="genus">Sikkimia</tp:taxon-name-part> <tp:taxon-name-part taxon-name-part-type="species">babai</tp:taxon-name-part></tp:taxon-name></italic> has one process on the inner antero-lateral surface and the outer antero-lateral surface is flat (process absent on inner antero-lateral surface and outer antero-lateral surface depressed in <italic><tp:taxon-name><tp:taxon-name-part taxon-name-part-type="genus">Sikkimia</tp:taxon-name-part> <tp:taxon-name-part taxon-name-part-type="species">sufangae</tp:taxon-name-part></tp:taxon-name></italic> sp. n.). The gonoxae are sub-parallel in <italic><tp:taxon-name><tp:taxon-name-part taxon-name-part-type="genus">Sikkimia</tp:taxon-name-part> <tp:taxon-name-part taxon-name-part-type="species">babai</tp:taxon-name-part></tp:taxon-name></italic> (diverging in <italic><tp:taxon-name><tp:taxon-name-part taxon-name-part-type="genus">Sikkimia</tp:taxon-name-part> <tp:taxon-name-part taxon-name-part-type="species">sufangae</tp:taxon-name-part></tp:taxon-name></italic> sp. n.).</p></tp:treatment-sec><tp:treatment-sec sec-type="Host plant"><title>Host plant.</title><p>
              <italic><tp:taxon-name><tp:taxon-name-part taxon-name-part-type="genus">Polygonum</tp:taxon-name-part> <tp:taxon-name-part taxon-name-part-type="species">chinense</tp:taxon-name-part></tp:taxon-name></italic> L. (<tp:taxon-name><tp:taxon-name-part taxon-name-part-type="family">Polygonaceae</tp:taxon-name-part></tp:taxon-name>).</p></tp:treatment-sec><tp:treatment-sec sec-type="Distribution"><title>Distribution.</title><p>Tengchi (Kaoshiung county) (Fig. <xref ref-type="fig" rid="F8">50</xref>) and its surrounding areas.</p><fig id="F8" position="float" orientation="portrait"><label>Figure 50.</label><caption><p>Distribution map of <italic><tp:taxon-name><tp:taxon-name-part taxon-name-part-type="genus">Sikkimia</tp:taxon-name-part></tp:taxon-name></italic> species of Taiwan, solid line: 1000 m, broken line: 2000 m. Brown dots: <italic><tp:taxon-name><tp:taxon-name-part taxon-name-part-type="genus">Sikkimia</tp:taxon-name-part> <tp:taxon-name-part taxon-name-part-type="species">sufangae</tp:taxon-name-part></tp:taxon-name></italic> sp. n., green dots: <italic><tp:taxon-name><tp:taxon-name-part taxon-name-part-type="genus">Sikkimia</tp:taxon-name-part> <tp:taxon-name-part taxon-name-part-type="species">babai</tp:taxon-name-part></tp:taxon-name></italic>, pink dots: <italic><tp:taxon-name><tp:taxon-name-part taxon-name-part-type="genus">Sikkimia</tp:taxon-name-part> <tp:taxon-name-part taxon-name-part-type="species">yuae</tp:taxon-name-part></tp:taxon-name></italic> sp. n., red dots: <italic><tp:taxon-name><tp:taxon-name-part taxon-name-part-type="genus">Sikkimia</tp:taxon-name-part> <tp:taxon-name-part taxon-name-part-type="species">tsoui</tp:taxon-name-part></tp:taxon-name></italic> sp. n., blue dots: <italic><tp:taxon-name><tp:taxon-name-part taxon-name-part-type="genus">Sikkimia</tp:taxon-name-part> <tp:taxon-name-part taxon-name-part-type="species">meihuai</tp:taxon-name-part></tp:taxon-name></italic> sp. n.</p></caption><graphic xmlns:xlink="http://www.w3.org/1999/xlink" xlink:href="zookeys-553-079-g008.jpg" position="float" orientation="portrait" xlink:type="simple" id="oo_73122.jpg"/></fig></tp:treatment-sec><tp:treatment-sec><!--Section generated to contain objects referenced in tp:taxon-treatment.--><fig id="F11" position="float" orientation="portrait"><label>Figures 64–70.</label><caption><p>
          <italic><tp:taxon-name><tp:taxon-name-part taxon-name-part-type="genus">Sikkimia</tp:taxon-name-part> <tp:taxon-name-part taxon-name-part-type="species">sufangae</tp:taxon-name-part></tp:taxon-name></italic> sp. n. <bold>64</bold> Antenna, male <bold>65</bold> Antenna, female <bold>66</bold> Aedeagus, dorsal view <bold>67</bold> Aedeagus, lateral view <bold>68</bold> Gonocoxae <bold>69</bold> Eighth abdominal ventrite <bold>70</bold> Spermatheca.</p></caption><graphic xmlns:xlink="http://www.w3.org/1999/xlink" xlink:href="zookeys-553-079-g011.jpg" position="float" orientation="portrait" xlink:type="simple" id="oo_73125.jpg"/></fig></tp:treatment-sec></tp:taxon-treatment>
