# Supplementary material for: Revision of the wingless Sikkimia Duvivier (Coleoptera, Chrysomelidae, Galerucinae) from Taiwan, including a new generic synonymy and four new species descriptions
Source: Zookeys. 2016 Jan 14;(553):79–106. doi: 10.3897/zookeys.553.6576 (PMC4740982; doi:10.3897/zookeys.553.6576)
Supplement: XML Treatment for Sikkimia meihuai [file zookeys.553.6576-treatment3.xml]

<!DOCTYPE tp:taxon-treatment
  PUBLIC "-//TaxonX//DTD Taxonomic Treatment Publishing DTD v0 20100105//EN" "tax-treatment-NSO.dtd">
<tp:taxon-treatment xmlns:tp="http://www.plazi.org/taxpub"><tp:treatment-meta><kwd-group><label>Taxon classification</label><kwd><named-content content-type="kingdom">Animalia</named-content></kwd><kwd><named-content content-type="order">Coleoptera</named-content></kwd><kwd><named-content content-type="family">Chrysomelidae</named-content></kwd></kwd-group><mixed-citation publication-type="journal"><person-group><name><surname>Lee</surname><given-names>Chi-Feng</given-names></name><name><surname>Bezděk</surname><given-names>Jan</given-names></name></person-group><article-title>Revision of the wingless <italic><tp:taxon-name><tp:taxon-name-part taxon-name-part-type="genus">Sikkimia</tp:taxon-name-part></tp:taxon-name></italic> Duvivier (<tp:taxon-name><tp:taxon-name-part taxon-name-part-type="order">Coleoptera</tp:taxon-name-part></tp:taxon-name>, <tp:taxon-name><tp:taxon-name-part taxon-name-part-type="family">Chrysomelidae</tp:taxon-name-part></tp:taxon-name>, <tp:taxon-name><tp:taxon-name-part taxon-name-part-type="subfamily">Galerucinae</tp:taxon-name-part></tp:taxon-name>) from Taiwan, including a new generic synonymy and four new species descriptions</article-title><source>Zookeys</source><day>14</day><month>1</month><year>2016</year><volume>2016</volume><issue>553</issue><fpage>79</fpage><lpage>106</lpage><pub-id pub-id-type="doi">10.3897/zookeys.553.6576</pub-id></mixed-citation></tp:treatment-meta><tp:nomenclature><tp:taxon-name>
              <tp:taxon-name-part taxon-name-part-type="genus">Sikkimia</tp:taxon-name-part>
              <tp:taxon-name-part taxon-name-part-type="species">meihuai</tp:taxon-name-part>
              <object-id xmlns:xlink="http://www.w3.org/1999/xlink" content-type="zoobank" xlink:type="simple">http://zoobank.org/DD3EE7B6-4DD2-4CD7-AAF7-F2FCD115C6CC</object-id>
            </tp:taxon-name><tp:taxon-status xmlns:xlink="http://www.w3.org/1999/xlink" xlink:type="simple">sp. n.</tp:taxon-status><xref ref-type="fig" rid="F5">Figs 27–29</xref><xref ref-type="fig" rid="F6">, 39–41</xref><xref ref-type="fig" rid="F8">, 50</xref><xref ref-type="fig" rid="F9">, 51–57</xref></tp:nomenclature><tp:treatment-sec sec-type="Type locality"><title>Type locality.</title><p>Taiwan: Taitung county, Liyuan (栗園), <named-content xmlns:xlink="http://www.w3.org/1999/xlink" content-type="dwc:verbatimCoordinates" xlink:type="simple">23°13'17"N, 121°00'40"E</named-content>, 1800 m.</p></tp:treatment-sec><tp:treatment-sec sec-type="type material"><title>Type material</title><p>(n= 19). Holotype ♂: <bold>Taitung</bold>: Liyuan (栗園), 23.VI.2010, leg. M.-H. Tsou. Paratypes: 3♂♂, 2♀♀, same data as holotype; 2♀♀, same locality, 19.VI.2013, leg. C.-F. Lee; 7♀♀, same locality, 24.VII.2013, leg. C.-F. Lee; 1♂, 3♀♀, Motien (摩天), <named-content xmlns:xlink="http://www.w3.org/1999/xlink" content-type="dwc:verbatimCoordinates" xlink:type="simple">23°11'41"N, 121°01'18"E</named-content>, 20.VI.2011, leg. C.-F. Lee (1♂, 2♀♀ in <abbrev xmlns:xlink="http://www.w3.org/1999/xlink" content-type="institution" xlink:title="Jan Bezděk collection" xlink:type="simple">JBCB</abbrev>).</p><!--PageBreak--></tp:treatment-sec><tp:treatment-sec sec-type="Description"><title>Description</title><p>
              <bold>Male.</bold> Length 7.3–7.5 mm; width 4.0–4.2 mm. Coloration brown, head dark brown, legs and antennae black. Antenna (Fig. <xref ref-type="fig" rid="F9">51</xref>) long, about as long as body; antennomeres I–VII filiform; VIII-IX widening slightly;× and XI extremely swollen (Figs <xref ref-type="fig" rid="F5">27–29</xref>, <xref ref-type="fig" rid="F6">39–41</xref>),× with a shallow groove from middle to apex of mesal surface, XI moderately concave in basal 1/4 of outer surface, weakly concave in apical 1/3 of mesal surface and pointed apically; dorsal surface with two longitudinal ridges, one close to mesal margin, extending from middle and abbreviated near base, other longitudinal ridge along mesal margin extending from apical 1/3, projecting in middle, and ending in basal 1/4, with a deep groove between the longitudinal ridges, and a transverse groove near the base; length ratio of II to XI about 1.0 : 1.3 : 1.8 : 1.6 : 1.8 : 1.6 : 1.4 : 1.3 : 1.8 : 2.8, and length to width ratios of II to XI about 2.0 : 2.0 : 2.7 : 2.4 : 2.7 : 2.2 : 2.3 : 1.9 : 2.8 : 2.8. Pronotum transverse, 1.5× as wider than long; anterior and posterior margins almost straight, slightly concave medially; lateral margin weakly rounded; disc with finely punctured. Elytra narrow, about 1.2× longer than wide; densely and randomly punctuate, humeri reduced. Abdominal ventrite V trilobed, internal anterior margin extended, reaching ventrite III; median longitudinal internal ridge running from base to apex of extension. Abdominal tergite I with only spiracles sclerotized; tergites II–V with sclerotized spiracles and transverse weakly sclerotized areas; most of tergite VI and spiracles strongly sclerotized; tergite VII entirely and strongly sclerotized. Aedeagus (Figs <xref ref-type="fig" rid="F9">53–54</xref>) wide in dorsal view, about 4.8× longer than wide, base strongly incised medially, wide in basal 1/3, becoming slightly narrower towards the subtriangular apex; ventral surface well sclerotized and smooth; broad and moderately curved in lateral view; endophallic sclerite longitudinal and slender, bifurcate apically, about 0.3× as long as aedeagus.</p><fig id="F9" position="float" orientation="portrait"><label>Figures 51–57.</label><caption><p>
          <italic><tp:taxon-name><tp:taxon-name-part taxon-name-part-type="genus">Sikkimia</tp:taxon-name-part> <tp:taxon-name-part taxon-name-part-type="species">meihuai</tp:taxon-name-part></tp:taxon-name></italic> sp. n. <bold>51</bold> Antenna, male <bold>52</bold> Antenna, female <bold>53</bold> Aedeagus, dorsal view <bold>54</bold> Aedeagus, lateral view <bold>55</bold> Gonocoxae <bold>56</bold> Eighth abdominal ventrite <bold>57</bold> Spermatheca.</p></caption><graphic xmlns:xlink="http://www.w3.org/1999/xlink" xlink:href="zookeys-553-079-g009.jpg" position="float" orientation="portrait" xlink:type="simple" id="oo_73123.jpg"/></fig><p>
              <bold>Female.</bold> Length 7.5–8.2 mm; width 4.5–4.8 mm. Similar to male, but antennae (Fig. <xref ref-type="fig" rid="F9">52</xref>) filiform, antennomeres× and XI not swollen; length ratio of II to XI about 1.0 : 1.6 : 2.1 : 2.0 : 2.1 : 2.0 : 1.8 : 1.9 : 2.1 : 2.6, and length to width ratios of II to XI about 1.9 : 2.6 : 3.3 : 3.1 : 3.3 : 3.2 : 2.9 : 3.0 : 3.3 : 4.2. Elytra relatively wide, about 1.1× longer than wide. Gonocoxae (Fig. <xref ref-type="fig" rid="F9">55</xref>) wide, together about 2.7× longer than wide and joined from base almost to middle, basal margin deeply indented medially narrowing strongly in basal 1/3 with a short medial groove, apices tubular and parallel, narrowing slightly in apical 1/3 and curving inward, with nine setae. Ventrite VIII (Fig. <xref ref-type="fig" rid="F9">56</xref>) weakly sclerotized; with extremely long speculum; apex transverse, api<!--PageBreak--><!--PageBreak-->cal margin widely rounded, with scattered long setae along apical margin. Abdominal tergites I–III membranous with only spiracles sclerotized, tergites IV–VII entirely and strongly sclerotized. Receptacle of spermatheca (Fig. <xref ref-type="fig" rid="F9">57</xref>) strongly swollen and transverse; pump elongate and strongly curved; spermathecal duct short but extremely wide.</p><!--PageBreak--></tp:treatment-sec><tp:treatment-sec sec-type="Diagnosis"><title>Diagnosis.</title><p>
              <italic><tp:taxon-name><tp:taxon-name-part taxon-name-part-type="genus">Sikkimia</tp:taxon-name-part> <tp:taxon-name-part taxon-name-part-type="species">meihuai</tp:taxon-name-part></tp:taxon-name></italic> sp. n. is similar to <italic><tp:taxon-name><tp:taxon-name-part taxon-name-part-type="genus">Sikkimia</tp:taxon-name-part> <tp:taxon-name-part taxon-name-part-type="species">yuae</tp:taxon-name-part></tp:taxon-name></italic> sp. n. in greatest width of the aedeagus (4.8× longer than wide), but differs in having the aedeagus narrowing very slightly towards the apex (distinctly narrower in apical 1/3 in <italic><tp:taxon-name><tp:taxon-name-part taxon-name-part-type="genus">Sikkimia</tp:taxon-name-part> <tp:taxon-name-part taxon-name-part-type="species">yuae</tp:taxon-name-part></tp:taxon-name></italic> sp. n.); short median ridge on antennomere IX in males (long median ridge in <italic><tp:taxon-name><tp:taxon-name-part taxon-name-part-type="genus">Sikkimia</tp:taxon-name-part> <tp:taxon-name-part taxon-name-part-type="species">yuae</tp:taxon-name-part></tp:taxon-name></italic> sp. n.); and wider gonocoxae, 2.7× longer than wide (slender gonocoxae in <italic><tp:taxon-name><tp:taxon-name-part taxon-name-part-type="genus">Sikkimia</tp:taxon-name-part> <tp:taxon-name-part taxon-name-part-type="species">yuae</tp:taxon-name-part></tp:taxon-name></italic> sp. n., 4.4× longer than wide).</p></tp:treatment-sec><tp:treatment-sec sec-type="Host plant"><title>Host plant.</title><p>
              <italic><tp:taxon-name><tp:taxon-name-part taxon-name-part-type="genus">Polygonum</tp:taxon-name-part> <tp:taxon-name-part taxon-name-part-type="species">chinense</tp:taxon-name-part></tp:taxon-name></italic> L. (<tp:taxon-name><tp:taxon-name-part taxon-name-part-type="family">Polygonaceae</tp:taxon-name-part></tp:taxon-name>).</p></tp:treatment-sec><tp:treatment-sec sec-type="Etymology"><title>Etymology.</title><p>This new species is named after Mr. Mei-Hua Tsou, who is a member of <abbrev xmlns:xlink="http://www.w3.org/1999/xlink" xlink:title="Taiwan Chrysomelid Research Team" xlink:type="simple">TCRT</abbrev> and the first to collect this new species.</p></tp:treatment-sec><tp:treatment-sec sec-type="Distribution"><title>Distribution.</title><p>East half of South Cross-Island Highway (南橫公路) (Fig. <xref ref-type="fig" rid="F8">50</xref>).</p></tp:treatment-sec><tp:treatment-sec><!--Section generated to contain objects referenced in tp:taxon-treatment.--><fig id="F5" position="float" orientation="portrait"><label>Figures 24–35.</label><caption><p>Photographs of male antennomeres X–XI. <bold>24</bold> <italic><tp:taxon-name><tp:taxon-name-part taxon-name-part-type="genus">Sikkimia</tp:taxon-name-part> <tp:taxon-name-part taxon-name-part-type="species">babai</tp:taxon-name-part></tp:taxon-name></italic> (Kimoto), outer view <bold>25</bold> Ventral view <bold>26</bold> Inner view <bold>27</bold> <italic><tp:taxon-name><tp:taxon-name-part taxon-name-part-type="genus">Sikkimia</tp:taxon-name-part> <tp:taxon-name-part taxon-name-part-type="species">meihuai</tp:taxon-name-part></tp:taxon-name></italic> sp. n., outer view <bold>28</bold> Ventral view <bold>29</bold> Inner view <bold>30</bold> <italic><tp:taxon-name><tp:taxon-name-part taxon-name-part-type="genus">Sikkimia</tp:taxon-name-part> <tp:taxon-name-part taxon-name-part-type="species">sufangae</tp:taxon-name-part></tp:taxon-name></italic> sp. n., outer view <bold>31</bold> Ventral view <bold>32</bold> Inner view <bold>33</bold> <italic><tp:taxon-name><tp:taxon-name-part taxon-name-part-type="genus">Sikkimia</tp:taxon-name-part> <tp:taxon-name-part taxon-name-part-type="species">yuae</tp:taxon-name-part></tp:taxon-name></italic> sp. n., outer view <bold>34</bold> Ventral view <bold>35</bold> Ditto, inner view.</p></caption><graphic xmlns:xlink="http://www.w3.org/1999/xlink" xlink:href="zookeys-553-079-g005.jpg" position="float" orientation="portrait" xlink:type="simple" id="oo_73119.jpg"/></fig><fig id="F6" position="float" orientation="portrait"><label>Figures 36–47.</label><caption><p>Illustrations of male antennomeres X–XI. <bold>36</bold> <italic><tp:taxon-name><tp:taxon-name-part taxon-name-part-type="genus">Sikkimia</tp:taxon-name-part> <tp:taxon-name-part taxon-name-part-type="species">babai</tp:taxon-name-part></tp:taxon-name></italic> (Kimoto), outer view <bold>37</bold> Ventral view <bold>38</bold> Inner view <bold>39</bold> <italic><tp:taxon-name><tp:taxon-name-part taxon-name-part-type="genus">Sikkimia</tp:taxon-name-part> <tp:taxon-name-part taxon-name-part-type="species">meihuai</tp:taxon-name-part></tp:taxon-name></italic> sp. n., outer view <bold>40</bold> Ventral view <bold>41</bold> Inner view <bold>42</bold> <italic><tp:taxon-name><tp:taxon-name-part taxon-name-part-type="genus">Sikkimia</tp:taxon-name-part> <tp:taxon-name-part taxon-name-part-type="species">sufangae</tp:taxon-name-part></tp:taxon-name></italic> sp. n., outer view <bold>43</bold> Ventral view <bold>44</bold> Inner view <bold>45</bold> <italic><tp:taxon-name><tp:taxon-name-part taxon-name-part-type="genus">Sikkimia</tp:taxon-name-part> <tp:taxon-name-part taxon-name-part-type="species">yuae</tp:taxon-name-part></tp:taxon-name></italic> sp. n., outer view <bold>46</bold> Ventral view <bold>47</bold> Inner view.</p></caption><graphic xmlns:xlink="http://www.w3.org/1999/xlink" xlink:href="zookeys-553-079-g006.jpg" position="float" orientation="portrait" xlink:type="simple" id="oo_73120.jpg"/></fig><fig id="F8" position="float" orientation="portrait"><label>Figure 50.</label><caption><p>Distribution map of <italic><tp:taxon-name><tp:taxon-name-part taxon-name-part-type="genus">Sikkimia</tp:taxon-name-part></tp:taxon-name></italic> species of Taiwan, solid line: 1000 m, broken line: 2000 m. Brown dots: <italic><tp:taxon-name><tp:taxon-name-part taxon-name-part-type="genus">Sikkimia</tp:taxon-name-part> <tp:taxon-name-part taxon-name-part-type="species">sufangae</tp:taxon-name-part></tp:taxon-name></italic> sp. n., green dots: <italic><tp:taxon-name><tp:taxon-name-part taxon-name-part-type="genus">Sikkimia</tp:taxon-name-part> <tp:taxon-name-part taxon-name-part-type="species">babai</tp:taxon-name-part></tp:taxon-name></italic>, pink dots: <italic><tp:taxon-name><tp:taxon-name-part taxon-name-part-type="genus">Sikkimia</tp:taxon-name-part> <tp:taxon-name-part taxon-name-part-type="species">yuae</tp:taxon-name-part></tp:taxon-name></italic> sp. n., red dots: <italic><tp:taxon-name><tp:taxon-name-part taxon-name-part-type="genus">Sikkimia</tp:taxon-name-part> <tp:taxon-name-part taxon-name-part-type="species">tsoui</tp:taxon-name-part></tp:taxon-name></italic> sp. n., blue dots: <italic><tp:taxon-name><tp:taxon-name-part taxon-name-part-type="genus">Sikkimia</tp:taxon-name-part> <tp:taxon-name-part taxon-name-part-type="species">meihuai</tp:taxon-name-part></tp:taxon-name></italic> sp. n.</p></caption><graphic xmlns:xlink="http://www.w3.org/1999/xlink" xlink:href="zookeys-553-079-g008.jpg" position="float" orientation="portrait" xlink:type="simple" id="oo_73122.jpg"/></fig></tp:treatment-sec></tp:taxon-treatment>
