# Supplementary material for: Revision of the wingless Sikkimia Duvivier (Coleoptera, Chrysomelidae, Galerucinae) from Taiwan, including a new generic synonymy and four new species descriptions
Source: Zookeys. 2016 Jan 14;(553):79–106. doi: 10.3897/zookeys.553.6576 (PMC4740982; doi:10.3897/zookeys.553.6576)
Supplement: XML Treatment for Sikkimia sufangae [file zookeys.553.6576-treatment4.xml]

<!DOCTYPE tp:taxon-treatment
  PUBLIC "-//TaxonX//DTD Taxonomic Treatment Publishing DTD v0 20100105//EN" "tax-treatment-NSO.dtd">
<tp:taxon-treatment xmlns:tp="http://www.plazi.org/taxpub"><tp:treatment-meta><kwd-group><label>Taxon classification</label><kwd><named-content content-type="kingdom">Animalia</named-content></kwd><kwd><named-content content-type="order">Coleoptera</named-content></kwd><kwd><named-content content-type="family">Chrysomelidae</named-content></kwd></kwd-group><mixed-citation publication-type="journal"><person-group><name><surname>Lee</surname><given-names>Chi-Feng</given-names></name><name><surname>Bezděk</surname><given-names>Jan</given-names></name></person-group><article-title>Revision of the wingless <italic><tp:taxon-name><tp:taxon-name-part taxon-name-part-type="genus">Sikkimia</tp:taxon-name-part></tp:taxon-name></italic> Duvivier (<tp:taxon-name><tp:taxon-name-part taxon-name-part-type="order">Coleoptera</tp:taxon-name-part></tp:taxon-name>, <tp:taxon-name><tp:taxon-name-part taxon-name-part-type="family">Chrysomelidae</tp:taxon-name-part></tp:taxon-name>, <tp:taxon-name><tp:taxon-name-part taxon-name-part-type="subfamily">Galerucinae</tp:taxon-name-part></tp:taxon-name>) from Taiwan, including a new generic synonymy and four new species descriptions</article-title><source>Zookeys</source><day>14</day><month>1</month><year>2016</year><volume>2016</volume><issue>553</issue><fpage>79</fpage><lpage>106</lpage><pub-id pub-id-type="doi">10.3897/zookeys.553.6576</pub-id></mixed-citation></tp:treatment-meta><tp:nomenclature><tp:taxon-name>
              <tp:taxon-name-part taxon-name-part-type="genus">Sikkimia</tp:taxon-name-part>
              <tp:taxon-name-part taxon-name-part-type="species">sufangae</tp:taxon-name-part>
              <object-id xmlns:xlink="http://www.w3.org/1999/xlink" content-type="zoobank" xlink:type="simple">http://zoobank.org/9AD84610-CAB7-4517-934E-689E4A8F3393</object-id>
            </tp:taxon-name><tp:taxon-status xmlns:xlink="http://www.w3.org/1999/xlink" xlink:type="simple">sp. n.</tp:taxon-status><xref ref-type="fig" rid="F3">Figs 9</xref><xref ref-type="fig" rid="F3">, 14</xref><xref ref-type="fig" rid="F3">, 16</xref><xref ref-type="fig" rid="F5">, 30–32</xref><xref ref-type="fig" rid="F6">, 42–44</xref><xref ref-type="fig" rid="F8">, 50</xref><xref ref-type="fig" rid="F10">, 58–63</xref><xref ref-type="fig" rid="F11">, 64–70</xref><!--PageBreak--></tp:nomenclature><tp:treatment-sec sec-type="Type locality"><title>Type locality.</title><p>Taiwan: Pingtung county, Tahanshan (大漢山), <named-content xmlns:xlink="http://www.w3.org/1999/xlink" content-type="dwc:verbatimCoordinates" xlink:type="simple">22°24'27"N, 120°45'23"E</named-content>, 1400 m.</p></tp:treatment-sec><tp:treatment-sec sec-type="type material"><title>Type material</title><p>(n= 75). Holotype ♂: <bold>Pingtung</bold>: Tahanshan (大漢山), 6.VI.2012, leg. C.-F. Lee. Paratypes: 5♂♂, 9♀♀, same data as holotype (2♂♂, 2♀♀ in <abbrev xmlns:xlink="http://www.w3.org/1999/xlink" content-type="institution" xlink:title="Jan Bezděk collection" xlink:type="simple">JBCB</abbrev>); 1♂, same locality, 18.VII.2007, leg. C.-F. Lee; 1♂, 1♀, same locality, 22.I.2009; leg. S.-F. Yu; 1♂, same locality, 25.V.2009, leg. M.-L. Jeng; 1♀, same locality, 21.I.2012, leg. S.-F. Yu; 1♀, same locality, 19.VII.2012, leg. C.-F. Lee; 2♂♂, same locality, 29.IV.2013, leg. Y.-T. Chung; 1♂, same locality, 2.VI.2013, leg. J. Yamasako (<named-content xmlns:xlink="http://www.w3.org/1999/xlink" content-type="dwc:institutional_code" xlink:type="simple">EUMJ</named-content>); 1♀, same locality, 29.VI.2013, leg. B.-X. Guo; 3♀♀, same locality, 8.VII.2013, leg. B.-X. Guo; 3♀♀, same locality, 11.VII.2013, leg. B.-X. Guo; 1♀, same locality, 12.VII.2013, leg. Y.-T. Chung; 1♀, same locality, 19.VII.2013, leg. M.-H. Tsou; 1♀, 28.VIII.2014, leg. Y.-T. Chung; 3♀♀, 4.X.2014, leg. Y.-T. Chung; 8♂♂, 1♀, same locality, 1.V.2015, leg. Guo &amp; Chung; 1♂, same locality, 19.V.2015, leg. Y.-T. Chung; 3♂♂, same locality, 27.V.2015, leg. Y.-T. Chung; 1♂, same locality, 29.V.2015, leg. Y.-T. Chung; 4♂♂, 3♀♀, same locality, 6.VI.2015, leg. Y.-T. Chung; 3♂♂, Peitawushan (北大武山), <named-content xmlns:xlink="http://www.w3.org/1999/xlink" content-type="dwc:verbatimCoordinates" xlink:type="simple">22°37'47"N, 120°45'41"E</named-content>, 22.IV.2015, leg. J.-C. Chen; 7♂♂, 7♀♀, same locality, 24.IV.2015, leg. J.-C. Chen.</p></tp:treatment-sec><tp:treatment-sec sec-type="Description"><title>Description</title><p>
              <bold>Male.</bold> Length 7.8–9.0 mm; width 4.0–4.3 mm. Coloration (Figs <xref ref-type="fig" rid="F10">58–60</xref>) brown, head dark brown, legs and antennae black. Antenna (Fig. <xref ref-type="fig" rid="F11">64</xref>) long, about as long as body; antennomeres I to VII filiform; VIII and IX widening slightly;× and XI (Figs <xref ref-type="fig" rid="F5">30–32</xref>, <xref ref-type="fig" rid="F6">42–44</xref>) extremely swollen,× with shallow groove from middle to apex of mesal surface; apex of XI pointed, moderately concave in basal 1/4 of outer surface and in apical 1/3 of mesal surface, dorsal surface with two longitudinal ridges, one close to mesal margin, from base to near middle, strongly curved; other longitudinal ridge along mesal margin extending from basal ¼ to apical 1/3, projecting medially, with a deep groove between the longitudinal ridges, and a transverse groove near the base, shallowly depressed on outer antero-lateral surface; length ratio of II to XI about 1.0 : 1.4 : 1.8 : 2.2 : 2.0 : 1.9 <!--PageBreak-->: 2.1 : 1.9 : 1.8 : 2.8, and length to width ratios of II to XI about 1.6 : 1.9 : 2.9 : 2.7 : 2.6 : 2.8 : 2.8 : 2.5 : 1.9 : 2.2. Pronotum transverse, 1.5× wider than long; anterior and posterior margins almost straight; lateral margin weakly rounded; disc with small punctures. Elytra narrow, about 1.4× longer than wide; densely and randomly punctuate, humeri reduced. Abdominal ventrite V trilobed, internal anterior margin extended, reaching ventrite III; median longitudinal, internal ridge running from base to apex of extension. Abdominal tergite I with only spiracles sclerotized; tergites II-V with sclerotized spiracles and transverse weakly sclerotized areas; most of tergite VI and spiracles strongly sclerotized; tergite VII entirely and strongly sclerotized. Aedeagus (Figs <xref ref-type="fig" rid="F11">66–67</xref>) slender, <!--PageBreak-->about 5.9× longer than wide, base moderately incised medially, basal 1/3 wide, narrowing considerably towards the rounded apex, ventral surface well sclerotized and smooth; moderately curved in lateral view; endophallic sclerite longitudinal and extremely slender, bifurcate apically, about 0.3× as long as aedeagus.</p><fig id="F10" position="float" orientation="portrait"><label>Figures 58–63.</label><caption><p>Habitus of <italic><tp:taxon-name><tp:taxon-name-part taxon-name-part-type="genus">Sikkimia</tp:taxon-name-part> <tp:taxon-name-part taxon-name-part-type="species">sufangae</tp:taxon-name-part></tp:taxon-name></italic> sp. n. <bold>58</bold> Male, dorsal view <bold>59</bold> Male, ventral view <bold>60</bold> Male, lateral view <bold>61</bold> Female, dorsal view <bold>62</bold> Female, ventral view <bold>63</bold> Female, lateral view.</p></caption><graphic xmlns:xlink="http://www.w3.org/1999/xlink" xlink:href="zookeys-553-079-g010.jpg" position="float" orientation="portrait" xlink:type="simple" id="oo_73124.jpg"/></fig><fig id="F11" position="float" orientation="portrait"><label>Figures 64–70.</label><caption><p>
          <italic><tp:taxon-name><tp:taxon-name-part taxon-name-part-type="genus">Sikkimia</tp:taxon-name-part> <tp:taxon-name-part taxon-name-part-type="species">sufangae</tp:taxon-name-part></tp:taxon-name></italic> sp. n. <bold>64</bold> Antenna, male <bold>65</bold> Antenna, female <bold>66</bold> Aedeagus, dorsal view <bold>67</bold> Aedeagus, lateral view <bold>68</bold> Gonocoxae <bold>69</bold> Eighth abdominal ventrite <bold>70</bold> Spermatheca.</p></caption><graphic xmlns:xlink="http://www.w3.org/1999/xlink" xlink:href="zookeys-553-079-g011.jpg" position="float" orientation="portrait" xlink:type="simple" id="oo_73125.jpg"/></fig><!--PageBreak--><p>
              <bold>Female.</bold> Length 7.8–8.1 mm; width 5.2–5.3 mm. Similar to males (Figs <xref ref-type="fig" rid="F10">61–63</xref>), but antennae filiform (Fig. <xref ref-type="fig" rid="F11">65</xref>), antennomeres× and XI not swollen; length ratio of II to XI about 1.0 : 1.5 : 2.0 : 1.9 : 2.0 : 1.9 : 1.8 : 1.9 : 2.0 : 2.6, and length to width ratios of II to XI about 1.9 : 2.3 : 3.3 : 3.2 : 3.4 : 3.1 : 3.0 : 3.1 : 3.4 : 4.0. Elytra as wide as long. Gonocoxae (Fig. <xref ref-type="fig" rid="F11">68</xref>) slender, about 3.6× longer than wide, joined from base to middle, base rounded, strongly narrowed in basal 1/3, apices tubular curved slightly inwards, diverging, apex with seven or eight setae. Ventrite VIII (Fig. <xref ref-type="fig" rid="F11">69</xref>) weakly sclerotized; apex extremely transverse, apical margin widely rounded, disc with long scattered long setae towards apex. Abdominal tergites I–III membranous with only the spiracles sclerotized, IV–VII entirely and strongly sclerotized. Receptacle of spermatheca (Fig. <xref ref-type="fig" rid="F11">70</xref>) strongly swollen and transverse, pump long and strongly curved; proximal spermathecal duct short and swollen distally.</p></tp:treatment-sec><tp:treatment-sec sec-type="Diagnosis"><title>Diagnosis.</title><p>
              <italic><tp:taxon-name><tp:taxon-name-part taxon-name-part-type="genus">Sikkimia</tp:taxon-name-part> <tp:taxon-name-part taxon-name-part-type="species">sufangae</tp:taxon-name-part></tp:taxon-name></italic> is similar to <italic><tp:taxon-name><tp:taxon-name-part taxon-name-part-type="genus">Sikkimia</tp:taxon-name-part> <tp:taxon-name-part taxon-name-part-type="species">babai</tp:taxon-name-part></tp:taxon-name></italic>. See diagnosis of <italic><tp:taxon-name><tp:taxon-name-part taxon-name-part-type="genus">Sikkimia</tp:taxon-name-part> <tp:taxon-name-part taxon-name-part-type="species">babai</tp:taxon-name-part></tp:taxon-name></italic> for a summary of the differentiating characteristics of these two species.</p></tp:treatment-sec><tp:treatment-sec sec-type="Host plant"><title>Host plant.</title><p>
              <italic><tp:taxon-name><tp:taxon-name-part taxon-name-part-type="genus">Polygonum</tp:taxon-name-part> <tp:taxon-name-part taxon-name-part-type="species">chinense</tp:taxon-name-part></tp:taxon-name></italic> L.; <italic><tp:taxon-name><tp:taxon-name-part taxon-name-part-type="genus">Polygonum</tp:taxon-name-part> <tp:taxon-name-part taxon-name-part-type="species">posumbu</tp:taxon-name-part></tp:taxon-name></italic> Buch.-Ham. ex Don (<tp:taxon-name><tp:taxon-name-part taxon-name-part-type="family">Polygonaceae</tp:taxon-name-part></tp:taxon-name>) (Fig. <xref ref-type="fig" rid="F3">16</xref>).</p></tp:treatment-sec><tp:treatment-sec sec-type="Etymology"><title>Etymology.</title><p>This new species is named after Mrs. Su-Fang Yu, who is a member of <abbrev xmlns:xlink="http://www.w3.org/1999/xlink" xlink:title="Taiwan Chrysomelid Research Team" xlink:type="simple">TCRT</abbrev> and the first to collect this new species.</p></tp:treatment-sec><tp:treatment-sec sec-type="Distribution"><title>Distribution.</title><p>Southern Taiwan (Fig. <xref ref-type="fig" rid="F8">50</xref>).</p></tp:treatment-sec><tp:treatment-sec><!--Section generated to contain objects referenced in tp:taxon-treatment.--><fig id="F3" position="float" orientation="portrait"><label>Figures 9–16.</label><caption><p>Field photography. <bold>9</bold> Larva of <italic><tp:taxon-name><tp:taxon-name-part taxon-name-part-type="genus">Sikkimia</tp:taxon-name-part> <tp:taxon-name-part taxon-name-part-type="species">sufangae</tp:taxon-name-part></tp:taxon-name></italic> sp. n. feeding on <italic><tp:taxon-name><tp:taxon-name-part taxon-name-part-type="genus">Polygonum</tp:taxon-name-part> <tp:taxon-name-part taxon-name-part-type="species">chinense</tp:taxon-name-part></tp:taxon-name></italic> <bold>10</bold> Larva of <italic><tp:taxon-name><tp:taxon-name-part taxon-name-part-type="genus">Sikkimia</tp:taxon-name-part> <tp:taxon-name-part taxon-name-part-type="species">tsoui</tp:taxon-name-part></tp:taxon-name></italic> sp. n. feeding on <italic><tp:taxon-name><tp:taxon-name-part taxon-name-part-type="genus">Rubus</tp:taxon-name-part> <tp:taxon-name-part taxon-name-part-type="species">corchorifolius</tp:taxon-name-part></tp:taxon-name></italic> <bold>11</bold> Larva of <italic><tp:taxon-name><tp:taxon-name-part taxon-name-part-type="genus">Sikkimia</tp:taxon-name-part> <tp:taxon-name-part taxon-name-part-type="species">tsoui</tp:taxon-name-part></tp:taxon-name></italic> sp. n. feeding on <tp:taxon-name><tp:taxon-name-part taxon-name-part-type="genus">Dumasia</tp:taxon-name-part> <tp:taxon-name-part taxon-name-part-type="species">miaoliensis</tp:taxon-name-part> <tp:taxon-name-part taxon-name-part-type="infraspecific-rank">subsp.</tp:taxon-name-part> <tp:taxon-name-part taxon-name-part-type="subspecies">bicolor</tp:taxon-name-part></tp:taxon-name> <bold>12</bold> Larva of <italic><tp:taxon-name><tp:taxon-name-part taxon-name-part-type="genus">Gallerucida</tp:taxon-name-part> <tp:taxon-name-part taxon-name-part-type="species">singularis</tp:taxon-name-part></tp:taxon-name></italic> feeding on <italic><tp:taxon-name><tp:taxon-name-part taxon-name-part-type="genus">Polygonum</tp:taxon-name-part> <tp:taxon-name-part taxon-name-part-type="species">chinense</tp:taxon-name-part></tp:taxon-name></italic> <bold>13</bold> Female of <italic><tp:taxon-name><tp:taxon-name-part taxon-name-part-type="genus">Sikkimia</tp:taxon-name-part> <tp:taxon-name-part taxon-name-part-type="species">tsoui</tp:taxon-name-part></tp:taxon-name></italic> sp. n. feeding on stem of <italic><tp:taxon-name><tp:taxon-name-part taxon-name-part-type="genus">Rubus</tp:taxon-name-part> <tp:taxon-name-part taxon-name-part-type="species">corchorifolius</tp:taxon-name-part></tp:taxon-name></italic> <bold>14</bold> Female of <italic><tp:taxon-name><tp:taxon-name-part taxon-name-part-type="genus">Sikkimia</tp:taxon-name-part> <tp:taxon-name-part taxon-name-part-type="species">sufangae</tp:taxon-name-part></tp:taxon-name></italic> sp. n. <bold>15</bold> Male of <italic><tp:taxon-name><tp:taxon-name-part taxon-name-part-type="genus">Sikkimia</tp:taxon-name-part> <tp:taxon-name-part taxon-name-part-type="species">tsoui</tp:taxon-name-part></tp:taxon-name></italic> sp. n. feeding on leaves of <italic><tp:taxon-name><tp:taxon-name-part taxon-name-part-type="genus">Rubus</tp:taxon-name-part> <tp:taxon-name-part taxon-name-part-type="species">swinhoei</tp:taxon-name-part></tp:taxon-name></italic> <bold>16</bold> Female of <italic><tp:taxon-name><tp:taxon-name-part taxon-name-part-type="genus">Sikkimia</tp:taxon-name-part> <tp:taxon-name-part taxon-name-part-type="species">sufangae</tp:taxon-name-part></tp:taxon-name></italic> sp. n. feeding on flowers of <italic><tp:taxon-name><tp:taxon-name-part taxon-name-part-type="genus">Polygonum</tp:taxon-name-part> <tp:taxon-name-part taxon-name-part-type="species">posumbu</tp:taxon-name-part></tp:taxon-name></italic>.</p></caption><graphic xmlns:xlink="http://www.w3.org/1999/xlink" xlink:href="zookeys-553-079-g003.jpg" position="float" orientation="portrait" xlink:type="simple" id="oo_73117.jpg"/></fig><fig id="F5" position="float" orientation="portrait"><label>Figures 24–35.</label><caption><p>Photographs of male antennomeres X–XI. <bold>24</bold> <italic><tp:taxon-name><tp:taxon-name-part taxon-name-part-type="genus">Sikkimia</tp:taxon-name-part> <tp:taxon-name-part taxon-name-part-type="species">babai</tp:taxon-name-part></tp:taxon-name></italic> (Kimoto), outer view <bold>25</bold> Ventral view <bold>26</bold> Inner view <bold>27</bold> <italic><tp:taxon-name><tp:taxon-name-part taxon-name-part-type="genus">Sikkimia</tp:taxon-name-part> <tp:taxon-name-part taxon-name-part-type="species">meihuai</tp:taxon-name-part></tp:taxon-name></italic> sp. n., outer view <bold>28</bold> Ventral view <bold>29</bold> Inner view <bold>30</bold> <italic><tp:taxon-name><tp:taxon-name-part taxon-name-part-type="genus">Sikkimia</tp:taxon-name-part> <tp:taxon-name-part taxon-name-part-type="species">sufangae</tp:taxon-name-part></tp:taxon-name></italic> sp. n., outer view <bold>31</bold> Ventral view <bold>32</bold> Inner view <bold>33</bold> <italic><tp:taxon-name><tp:taxon-name-part taxon-name-part-type="genus">Sikkimia</tp:taxon-name-part> <tp:taxon-name-part taxon-name-part-type="species">yuae</tp:taxon-name-part></tp:taxon-name></italic> sp. n., outer view <bold>34</bold> Ventral view <bold>35</bold> Ditto, inner view.</p></caption><graphic xmlns:xlink="http://www.w3.org/1999/xlink" xlink:href="zookeys-553-079-g005.jpg" position="float" orientation="portrait" xlink:type="simple" id="oo_73119.jpg"/></fig><fig id="F6" position="float" orientation="portrait"><label>Figures 36–47.</label><caption><p>Illustrations of male antennomeres X–XI. <bold>36</bold> <italic><tp:taxon-name><tp:taxon-name-part taxon-name-part-type="genus">Sikkimia</tp:taxon-name-part> <tp:taxon-name-part taxon-name-part-type="species">babai</tp:taxon-name-part></tp:taxon-name></italic> (Kimoto), outer view <bold>37</bold> Ventral view <bold>38</bold> Inner view <bold>39</bold> <italic><tp:taxon-name><tp:taxon-name-part taxon-name-part-type="genus">Sikkimia</tp:taxon-name-part> <tp:taxon-name-part taxon-name-part-type="species">meihuai</tp:taxon-name-part></tp:taxon-name></italic> sp. n., outer view <bold>40</bold> Ventral view <bold>41</bold> Inner view <bold>42</bold> <italic><tp:taxon-name><tp:taxon-name-part taxon-name-part-type="genus">Sikkimia</tp:taxon-name-part> <tp:taxon-name-part taxon-name-part-type="species">sufangae</tp:taxon-name-part></tp:taxon-name></italic> sp. n., outer view <bold>43</bold> Ventral view <bold>44</bold> Inner view <bold>45</bold> <italic><tp:taxon-name><tp:taxon-name-part taxon-name-part-type="genus">Sikkimia</tp:taxon-name-part> <tp:taxon-name-part taxon-name-part-type="species">yuae</tp:taxon-name-part></tp:taxon-name></italic> sp. n., outer view <bold>46</bold> Ventral view <bold>47</bold> Inner view.</p></caption><graphic xmlns:xlink="http://www.w3.org/1999/xlink" xlink:href="zookeys-553-079-g006.jpg" position="float" orientation="portrait" xlink:type="simple" id="oo_73120.jpg"/></fig><fig id="F8" position="float" orientation="portrait"><label>Figure 50.</label><caption><p>Distribution map of <italic><tp:taxon-name><tp:taxon-name-part taxon-name-part-type="genus">Sikkimia</tp:taxon-name-part></tp:taxon-name></italic> species of Taiwan, solid line: 1000 m, broken line: 2000 m. Brown dots: <italic><tp:taxon-name><tp:taxon-name-part taxon-name-part-type="genus">Sikkimia</tp:taxon-name-part> <tp:taxon-name-part taxon-name-part-type="species">sufangae</tp:taxon-name-part></tp:taxon-name></italic> sp. n., green dots: <italic><tp:taxon-name><tp:taxon-name-part taxon-name-part-type="genus">Sikkimia</tp:taxon-name-part> <tp:taxon-name-part taxon-name-part-type="species">babai</tp:taxon-name-part></tp:taxon-name></italic>, pink dots: <italic><tp:taxon-name><tp:taxon-name-part taxon-name-part-type="genus">Sikkimia</tp:taxon-name-part> <tp:taxon-name-part taxon-name-part-type="species">yuae</tp:taxon-name-part></tp:taxon-name></italic> sp. n., red dots: <italic><tp:taxon-name><tp:taxon-name-part taxon-name-part-type="genus">Sikkimia</tp:taxon-name-part> <tp:taxon-name-part taxon-name-part-type="species">tsoui</tp:taxon-name-part></tp:taxon-name></italic> sp. n., blue dots: <italic><tp:taxon-name><tp:taxon-name-part taxon-name-part-type="genus">Sikkimia</tp:taxon-name-part> <tp:taxon-name-part taxon-name-part-type="species">meihuai</tp:taxon-name-part></tp:taxon-name></italic> sp. n.</p></caption><graphic xmlns:xlink="http://www.w3.org/1999/xlink" xlink:href="zookeys-553-079-g008.jpg" position="float" orientation="portrait" xlink:type="simple" id="oo_73122.jpg"/></fig></tp:treatment-sec></tp:taxon-treatment>
