# Supplementary material for: Revision of the wingless Sikkimia Duvivier (Coleoptera, Chrysomelidae, Galerucinae) from Taiwan, including a new generic synonymy and four new species descriptions
Source: Zookeys. 2016 Jan 14;(553):79–106. doi: 10.3897/zookeys.553.6576 (PMC4740982; doi:10.3897/zookeys.553.6576)
Supplement: XML Treatment for Sikkimia tsoui [file zookeys.553.6576-treatment5.xml]

<!DOCTYPE tp:taxon-treatment
  PUBLIC "-//TaxonX//DTD Taxonomic Treatment Publishing DTD v0 20100105//EN" "tax-treatment-NSO.dtd">
<tp:taxon-treatment xmlns:tp="http://www.plazi.org/taxpub"><tp:treatment-meta><kwd-group><label>Taxon classification</label><kwd><named-content content-type="kingdom">Animalia</named-content></kwd><kwd><named-content content-type="order">Coleoptera</named-content></kwd><kwd><named-content content-type="family">Chrysomelidae</named-content></kwd></kwd-group><mixed-citation publication-type="journal"><person-group><name><surname>Lee</surname><given-names>Chi-Feng</given-names></name><name><surname>Bezděk</surname><given-names>Jan</given-names></name></person-group><article-title>Revision of the wingless <italic><tp:taxon-name><tp:taxon-name-part taxon-name-part-type="genus">Sikkimia</tp:taxon-name-part></tp:taxon-name></italic> Duvivier (<tp:taxon-name><tp:taxon-name-part taxon-name-part-type="order">Coleoptera</tp:taxon-name-part></tp:taxon-name>, <tp:taxon-name><tp:taxon-name-part taxon-name-part-type="family">Chrysomelidae</tp:taxon-name-part></tp:taxon-name>, <tp:taxon-name><tp:taxon-name-part taxon-name-part-type="subfamily">Galerucinae</tp:taxon-name-part></tp:taxon-name>) from Taiwan, including a new generic synonymy and four new species descriptions</article-title><source>Zookeys</source><day>14</day><month>1</month><year>2016</year><volume>2016</volume><issue>553</issue><fpage>79</fpage><lpage>106</lpage><pub-id pub-id-type="doi">10.3897/zookeys.553.6576</pub-id></mixed-citation></tp:treatment-meta><tp:nomenclature><tp:taxon-name>
              <tp:taxon-name-part taxon-name-part-type="genus">Sikkimia</tp:taxon-name-part>
              <tp:taxon-name-part taxon-name-part-type="species">tsoui</tp:taxon-name-part>
              <object-id xmlns:xlink="http://www.w3.org/1999/xlink" content-type="zoobank" xlink:type="simple">http://zoobank.org/385E17EE-64F8-4B24-AF8B-E7D2C948731C</object-id>
            </tp:taxon-name><tp:taxon-status xmlns:xlink="http://www.w3.org/1999/xlink" xlink:type="simple">sp. n.</tp:taxon-status><xref ref-type="fig" rid="F3">Figs 10</xref><xref ref-type="fig" rid="F3">, 11</xref><xref ref-type="fig" rid="F3">, 13</xref><xref ref-type="fig" rid="F3">, 15</xref><xref ref-type="fig" rid="F7">, 49</xref><xref ref-type="fig" rid="F8">, 50</xref><xref ref-type="fig" rid="F12">, 71–76</xref><xref ref-type="fig" rid="F13">, 77–83</xref></tp:nomenclature><tp:treatment-sec sec-type="Type locality"><title>Type locality.</title><p>Taiwan: Taipei city, Hsiaoyuken (小油坑), <named-content xmlns:xlink="http://www.w3.org/1999/xlink" content-type="dwc:verbatimCoordinates" xlink:type="simple">25°10'38"N, 121°32'50"E</named-content>, 800 m.</p></tp:treatment-sec><tp:treatment-sec sec-type="type material"><title>Type material</title><p>(n= 229). Holotype ♂: <bold>Taipei</bold>: Hsiaoyuken (小油坑), 22.VI.2008, leg. M.-H. Tsou. Paratypes: 1♀, same as holotype; 1♂, same locality, 21.IV.2008, leg. M.-H. Tsou; 2♂♂, same locality, 24.IV.2008, leg. M.-H. Tsou; 6♀♀, same locality, 22.VI.2008, leg. S.-F. Yu; 1♂, same locality, 24.V.2008, leg. M.-H. Tsou; 1♂, 3♀♀, same locality, 5.IV.2009, leg. M.-H. Tsou; 8♂♂, 13♀♀, same locality, 8.V.2010, leg. M.-H. Tsou; 2♂♂, 8♀♀, same locality, 15.V.2011, leg. M.-H. Tsou; 1♀, Erhtzuping (二子坪), <named-content xmlns:xlink="http://www.w3.org/1999/xlink" content-type="dwc:verbatimCoordinates" xlink:type="simple">25°11'01"N, 121°31'07"E</named-content>, 14.VIII.2011, leg. M.-H. Tsou; 7♂♂, 4♀♀, same locality, 3.VI.2011, leg. M.-H. Tsou; 2♀♀, Lengshuiken (冷水坑), <named-content xmlns:xlink="http://www.w3.org/1999/xlink" content-type="dwc:verbatimCoordinates" xlink:type="simple">25°10'03"N, 121°33'46"E</named-content>, 07.IV.2009, leg. H. Lee; 1♂, same locality, 08.IV.2009, leg. H. Lee; 1♀, Tatunshan (大屯山), <named-content xmlns:xlink="http://www.w3.org/1999/xlink" content-type="dwc:verbatimCoordinates" xlink:type="simple">25°11'12"N, 121°31'22"E</named-content>, 22.V.2010, leg. M.-H. Tsou; <bold>Hsinchu</bold>: 1♀, Lupi (魯壁), <named-content xmlns:xlink="http://www.w3.org/1999/xlink" content-type="dwc:verbatimCoordinates" xlink:type="simple">24°39'56"N, 121°16'47"E</named-content>, 19.VII.2008, leg. M.-H. Tsou; 1♂, 2♀♀, Mamei (馬美), <named-content xmlns:xlink="http://www.w3.org/1999/xlink" content-type="dwc:verbatimCoordinates" xlink:type="simple">24°40'13"N, 121°19'13"E</named-content>, 10.VII.2010, leg. M.-H. Tsou; 1♂, Tahunshan (大混山), <named-content xmlns:xlink="http://www.w3.org/1999/xlink" content-type="dwc:verbatimCoordinates" xlink:type="simple">24°41'20"N, 121°16'29"E</named-content>, 08.IV.2009, leg. M.-H. Tsou; 1♂, same locality, 11.IV.2009, leg. M.-H. Tsou; 1♀, same locality, 13.IV.2009, leg. M.-H. Tsou; 1♂, Talu logging trail (大鹿林道), <named-content xmlns:xlink="http://www.w3.org/1999/xlink" content-type="dwc:verbatimCoordinates" xlink:type="simple">24°32'06"N, 121°07'01"E</named-content>, 1.VIII.2015, leg. Y.-L. Lin; <bold>Ilan</bold>: 1♀, Mingchi (明池), <named-content xmlns:xlink="http://www.w3.org/1999/xlink" content-type="dwc:verbatimCoordinates" xlink:type="simple">24°39'01"N, 121°28'22"E</named-content>, 2.VII.2008, leg. H.-J. Chen; 1♂, Taipingshan (太平山), <named-content xmlns:xlink="http://www.w3.org/1999/xlink" content-type="dwc:verbatimCoordinates" xlink:type="simple">24°29'53"N, 121°32'06"E</named-content>, 5.VIII.2015, leg. Y.-T. Chung; 16♀♀, Yuanyanghu (鴛鴦湖), <named-content xmlns:xlink="http://www.w3.org/1999/xlink" content-type="dwc:verbatimCoordinates" xlink:type="simple">24°34'36"N, 121°24'09"E</named-content>, 22.VIII.2011, leg. C.-F. Lee; 10♂♂, 5♀♀, same locality, 22.VIII.2011, leg. M.-H. Tsou (2♂♂, 2♀♀ in <abbrev xmlns:xlink="http://www.w3.org/1999/xlink" content-type="institution" xlink:title="Jan Bezděk collection" xlink:type="simple">JBCB</abbrev>); 15♂♂, 5♀♀, same locality, 22.VIII.2011, leg. H. Lee; 3♂♂, Tatung (大同, = Yuanyanghu), 19.VIII.2010, leg. H.-H. Lee; <bold>Miaoli</bold>: 1♂, Luchang (鹿場), <named-content xmlns:xlink="http://www.w3.org/1999/xlink" content-type="dwc:verbatimCoordinates" xlink:type="simple">24°32'26"N, 121°01'38"E</named-content>, 1.VI.2014, leg. Y.-M. Weng; <bold>Nantou</bold>: 15♂♂, 35♀♀, Hsitou (溪頭), <named-content xmlns:xlink="http://www.w3.org/1999/xlink" content-type="dwc:verbatimCoordinates" xlink:type="simple">23°40'20"N, 120°47'53"E</named-content>, 14.VI.2011, leg. C.-F. Lee; 10♂♂, 7♀♀, same locality, 9.VIII.2011, leg. M.-H. Tsou; 1♂, Shanlinhsi (<!--PageBreak--><!--PageBreak-->杉林溪), <named-content xmlns:xlink="http://www.w3.org/1999/xlink" content-type="dwc:verbatimCoordinates" xlink:type="simple">23°38'22"N, 120°47'32"E</named-content>, 10.IX.2009, leg. Y.-T. Wang; 2♂♂, 3♀♀, same locality, 12.VIII.2015, leg. S.-P. Wu; <bold>Taichung</bold>: 7♂♂, 7♀♀, Anmashan (鞍馬山), <named-content xmlns:xlink="http://www.w3.org/1999/xlink" content-type="dwc:verbatimCoordinates" xlink:type="simple">24°14'41"N, 120°58'30"E</named-content>, 19.X.2011, leg. C.-F. Lee; 2♂♂, Tahsuehshan (大雪山, = Anmashan), 7.VI.2010, leg. C.-F. Lee; 2♀♀, same locality, 4.VI.2012, leg. J.-C. Chen; <bold>Taoyuan</bold>: 1♂, Hsuanyuan (萱源), <named-content xmlns:xlink="http://www.w3.org/1999/xlink" content-type="dwc:verbatimCoordinates" xlink:type="simple">24°39'11"N, 121°24'17"E</named-content>, 13.V.2010, leg. S.-F. Yu; 4♀♀, same locality, 1.VI.2010, leg. W.-T. Liu; 1♂, Lalashan (拉拉山), <named-content xmlns:xlink="http://www.w3.org/1999/xlink" content-type="dwc:verbatimCoordinates" xlink:type="simple">24°40'47"N, 121°23'02"E</named-content>, 20.IV.2008, leg. C.-F. Lee.</p></tp:treatment-sec><tp:treatment-sec sec-type="Description"><title>Description</title><p>
              <bold>Male.</bold> Length 6.1–6.5 mm; width 3.7–3.8 mm. Coloration brown (Figs <xref ref-type="fig" rid="F12">71–73</xref>), legs and antennae black. Antenna (Fig. <xref ref-type="fig" rid="F13">77</xref>) long, about long as body; filiform; length ratio of antennomeres II to XI about 1.0 : 1.3 : 1.8 : 1.8 : 1.7 : 1.7 : 1.7 : 1.7 : 1.7 : 2.1 and length to width ratios of II to XI about 2.1 : 2.6 : 3.6 : 3.6 : 4.0 : 4.0 : 4.0 : 4.0 : 4.0 : 4.9. Pronotum transverse, 1.6× wider than long; anterior and posterior margins almost straight; lateral margin weakly rounded; disc with reduced punctures. Elytra wide, about 1.2× longer than wide; densely and randomly punctuate, humeri reduced. Abdominal tergite I membranous with sclerotized spiracles; II-VI with medial transverse patch sclerotized as well as area surrounding spiracles; VII mostly sclerotized, with spiracle inside sclerotized area. Abdominal ventrite V (Fig. <xref ref-type="fig" rid="F7">49</xref>) trilobed, internal anterior margin extended, reaching ventrite III; median longitudinal, internal ridge extending from base to mid-length of extension. Aedeagus (Figs <xref ref-type="fig" rid="F13">79–80</xref>) wide in dorsal view, about 4.5× longer than wide, base shallowly incised medially; greatest width in basal 1/3, becoming very slightly narrower towards the subtriangular apex; ventral surface well sclerotized, concave medially; narrow and moderately curved in lateral view; endophallic sclerite longitudinal, slender, joined from base to near apex, about 0.4× as long as aedeagus (Fig. <xref ref-type="fig" rid="F13">79</xref>).</p><fig id="F12" position="float" orientation="portrait"><label>Figures 71–76.</label><caption><p>Habitus of <italic><tp:taxon-name><tp:taxon-name-part taxon-name-part-type="genus">Sikkimia</tp:taxon-name-part> <tp:taxon-name-part taxon-name-part-type="species">tsoui</tp:taxon-name-part></tp:taxon-name></italic> sp. n. <bold>71</bold> Male, dorsal view <bold>72</bold> Male, ventral view <bold>73</bold> Male, lateral view <bold>74</bold> Female, dorsal view <bold>75</bold> Female, ventral view <bold>76</bold> Female, lateral view.</p></caption><graphic xmlns:xlink="http://www.w3.org/1999/xlink" xlink:href="zookeys-553-079-g012.jpg" position="float" orientation="portrait" xlink:type="simple" id="oo_73126.jpg"/></fig><fig id="F13" position="float" orientation="portrait"><label>Figures 77–83.</label><caption><p>
          <italic><tp:taxon-name><tp:taxon-name-part taxon-name-part-type="genus">Sikkimia</tp:taxon-name-part> <tp:taxon-name-part taxon-name-part-type="species">tsoui</tp:taxon-name-part></tp:taxon-name></italic> sp. n. <bold>77</bold> Antenna, male <bold>78</bold> Antenna, female <bold>79</bold> Aedeagus, dorsal view <bold>80</bold> Aedeagus, lateral view <bold>81</bold> Eighth abdominal ventrite <bold>82</bold> Gonocoxae <bold>83</bold> Spermatheca.</p></caption><graphic xmlns:xlink="http://www.w3.org/1999/xlink" xlink:href="zookeys-553-079-g013.jpg" position="float" orientation="portrait" xlink:type="simple" id="oo_73127.jpg"/></fig><p>
              <bold>Female.</bold> Length 8.0–8.3 mm; width 4.9–5.7 mm. Similar to male (Figs <xref ref-type="fig" rid="F12">74–76</xref>). Antenna (Fig. <xref ref-type="fig" rid="F13">78</xref>) about long as body; filiform; length ratio of antennomeres II to XI about 1.0 : 1.3 : 1.8 : 1.8 : 1.7 : 1.7 : 1.7 : 1.8 : 1.8 : 2.1 and length to width ratios of II to XI about 2.2 : 3.0 : 3.9 : 3.8 : 4.0 : 4.0 : 4.0 : 4.2 : 4.3 : 6.0. Elytra as long as wide, wider than in male. Gonocoxae (Fig. <xref ref-type="fig" rid="F13">82</xref>) extremely wide, about 2.9× longer than wide, joined from basal 1/5 to middle, with several long and many short dense setae on tubular apices; greatest width at base incised medially, narrowing slightly in basal 1/3 before widening slightly again. Abdominal tergites I and II membranous, only area surrounding of spiracles sclerotized; III with one pair of transverse sclerotized areas near middle; IV with one transverse sclerotized area at middle; V and VI with sclerotized areas larger than on IV; VII mostly sclerotized with spiracles lying inside sclerotized area. Ventrite VIII (Fig. <xref ref-type="fig" rid="F13">81</xref>) strongly sclerotized; apex transverse, apical margin weakly emarginate, with long dense setae along apical margin. Receptacle of spermatheca (Fig. <xref ref-type="fig" rid="F13">83</xref>) swollen, pump long and strongly curved, spermathecal duct long and slender.</p></tp:treatment-sec><tp:treatment-sec sec-type="Variation"><title>Variation.</title><p>Specimens collected from Hsiaoyuken have more robust antennae (length ratio of antennomeres II to XI about 1.0 : 1.5 : 2.2 : 2.1 : 2.2 : 2.1 : 2.1 : 2.2 : 2.3 : 2.7 and length to width ratios of II to XI about 1.6 : 2.4 : 3.2 : 3.4 : 3.5 : 3.3 : 3.3 : 3.7 : 3.7 : 4.3).</p><!--PageBreak--></tp:treatment-sec><tp:treatment-sec sec-type="Diagnosis"><title>Diagnosis.</title><p>This species is easily distinguished from other Taiwanese species of <italic><tp:taxon-name><tp:taxon-name-part taxon-name-part-type="genus">Sikkimia</tp:taxon-name-part></tp:taxon-name></italic> using a combination of the following characters: filiform antennae in males (swollen antennomeres× and XI in other species), reduced median ridge on internal anterior margin extension of abdominal ventrite V (well developed internal median ridge in other species), and the endophallic sclerite of aedeagus that is joined from the base almost to the apex (endophallic sclerite of aedeagus bifurcate apically in other species); abdominal tergites IV-VI largely membranous in female, and gonocoxae much wider with numerous setae on their apices (other species with entirely sclerotized abdominal tergites, slender gonocoxae with few setae on their apices in other species).</p></tp:treatment-sec><tp:treatment-sec sec-type="Host plant"><title>Host plant.</title><p>
              <italic><tp:taxon-name><tp:taxon-name-part taxon-name-part-type="genus">Polygonum</tp:taxon-name-part> <tp:taxon-name-part taxon-name-part-type="species">chinense</tp:taxon-name-part></tp:taxon-name></italic> L.; <italic><tp:taxon-name><tp:taxon-name-part taxon-name-part-type="genus">Polygonum</tp:taxon-name-part> <tp:taxon-name-part taxon-name-part-type="species">thunbergii</tp:taxon-name-part></tp:taxon-name></italic> Sieb. &amp; Zucc. (<tp:taxon-name><tp:taxon-name-part taxon-name-part-type="family">Polygonaceae</tp:taxon-name-part></tp:taxon-name>); <italic><tp:taxon-name><tp:taxon-name-part taxon-name-part-type="genus">Rubus</tp:taxon-name-part> <tp:taxon-name-part taxon-name-part-type="species">swinhoei</tp:taxon-name-part></tp:taxon-name></italic> Hance; <italic><tp:taxon-name><tp:taxon-name-part taxon-name-part-type="genus">Rubus</tp:taxon-name-part> <tp:taxon-name-part taxon-name-part-type="species">corchorifolius</tp:taxon-name-part></tp:taxon-name></italic> L. f. (<tp:taxon-name><tp:taxon-name-part taxon-name-part-type="family">Rosaceae</tp:taxon-name-part></tp:taxon-name>); <tp:taxon-name><tp:taxon-name-part taxon-name-part-type="genus">Dumasia</tp:taxon-name-part> <tp:taxon-name-part taxon-name-part-type="species">miaoliensis</tp:taxon-name-part> <tp:taxon-name-part taxon-name-part-type="authority">Y. C. Liu &amp; F. Y. Lu</tp:taxon-name-part> <tp:taxon-name-part taxon-name-part-type="infraspecific-rank">subsp.</tp:taxon-name-part> <tp:taxon-name-part taxon-name-part-type="subspecies">bicolor</tp:taxon-name-part></tp:taxon-name> (Hayata) Ohashi &amp; Tateishi (<tp:taxon-name><tp:taxon-name-part taxon-name-part-type="family">Fabaceae</tp:taxon-name-part></tp:taxon-name>).</p></tp:treatment-sec><tp:treatment-sec sec-type="Etymology"><title>Etymology.</title><p>This new species is named after Mr. Mei-Hua Tsou, who is a member of <abbrev xmlns:xlink="http://www.w3.org/1999/xlink" xlink:title="Taiwan Chrysomelid Research Team" xlink:type="simple">TCRT</abbrev> and the first to collect this new species.</p></tp:treatment-sec><tp:treatment-sec sec-type="Distribution"><title>Distribution.</title><p>North and Central Taiwan (Fig. <xref ref-type="fig" rid="F8">50</xref>). The distribution extend northwards to Yamingshan National Park (陽明山國家公園) and southwards to Hsitou (溪頭).</p></tp:treatment-sec><tp:treatment-sec><!--Section generated to contain objects referenced in tp:taxon-treatment.--><fig id="F3" position="float" orientation="portrait"><label>Figures 9–16.</label><caption><p>Field photography. <bold>9</bold> Larva of <italic><tp:taxon-name><tp:taxon-name-part taxon-name-part-type="genus">Sikkimia</tp:taxon-name-part> <tp:taxon-name-part taxon-name-part-type="species">sufangae</tp:taxon-name-part></tp:taxon-name></italic> sp. n. feeding on <italic><tp:taxon-name><tp:taxon-name-part taxon-name-part-type="genus">Polygonum</tp:taxon-name-part> <tp:taxon-name-part taxon-name-part-type="species">chinense</tp:taxon-name-part></tp:taxon-name></italic> <bold>10</bold> Larva of <italic><tp:taxon-name><tp:taxon-name-part taxon-name-part-type="genus">Sikkimia</tp:taxon-name-part> <tp:taxon-name-part taxon-name-part-type="species">tsoui</tp:taxon-name-part></tp:taxon-name></italic> sp. n. feeding on <italic><tp:taxon-name><tp:taxon-name-part taxon-name-part-type="genus">Rubus</tp:taxon-name-part> <tp:taxon-name-part taxon-name-part-type="species">corchorifolius</tp:taxon-name-part></tp:taxon-name></italic> <bold>11</bold> Larva of <italic><tp:taxon-name><tp:taxon-name-part taxon-name-part-type="genus">Sikkimia</tp:taxon-name-part> <tp:taxon-name-part taxon-name-part-type="species">tsoui</tp:taxon-name-part></tp:taxon-name></italic> sp. n. feeding on <tp:taxon-name><tp:taxon-name-part taxon-name-part-type="genus">Dumasia</tp:taxon-name-part> <tp:taxon-name-part taxon-name-part-type="species">miaoliensis</tp:taxon-name-part> <tp:taxon-name-part taxon-name-part-type="infraspecific-rank">subsp.</tp:taxon-name-part> <tp:taxon-name-part taxon-name-part-type="subspecies">bicolor</tp:taxon-name-part></tp:taxon-name> <bold>12</bold> Larva of <italic><tp:taxon-name><tp:taxon-name-part taxon-name-part-type="genus">Gallerucida</tp:taxon-name-part> <tp:taxon-name-part taxon-name-part-type="species">singularis</tp:taxon-name-part></tp:taxon-name></italic> feeding on <italic><tp:taxon-name><tp:taxon-name-part taxon-name-part-type="genus">Polygonum</tp:taxon-name-part> <tp:taxon-name-part taxon-name-part-type="species">chinense</tp:taxon-name-part></tp:taxon-name></italic> <bold>13</bold> Female of <italic><tp:taxon-name><tp:taxon-name-part taxon-name-part-type="genus">Sikkimia</tp:taxon-name-part> <tp:taxon-name-part taxon-name-part-type="species">tsoui</tp:taxon-name-part></tp:taxon-name></italic> sp. n. feeding on stem of <italic><tp:taxon-name><tp:taxon-name-part taxon-name-part-type="genus">Rubus</tp:taxon-name-part> <tp:taxon-name-part taxon-name-part-type="species">corchorifolius</tp:taxon-name-part></tp:taxon-name></italic> <bold>14</bold> Female of <italic><tp:taxon-name><tp:taxon-name-part taxon-name-part-type="genus">Sikkimia</tp:taxon-name-part> <tp:taxon-name-part taxon-name-part-type="species">sufangae</tp:taxon-name-part></tp:taxon-name></italic> sp. n. <bold>15</bold> Male of <italic><tp:taxon-name><tp:taxon-name-part taxon-name-part-type="genus">Sikkimia</tp:taxon-name-part> <tp:taxon-name-part taxon-name-part-type="species">tsoui</tp:taxon-name-part></tp:taxon-name></italic> sp. n. feeding on leaves of <italic><tp:taxon-name><tp:taxon-name-part taxon-name-part-type="genus">Rubus</tp:taxon-name-part> <tp:taxon-name-part taxon-name-part-type="species">swinhoei</tp:taxon-name-part></tp:taxon-name></italic> <bold>16</bold> Female of <italic><tp:taxon-name><tp:taxon-name-part taxon-name-part-type="genus">Sikkimia</tp:taxon-name-part> <tp:taxon-name-part taxon-name-part-type="species">sufangae</tp:taxon-name-part></tp:taxon-name></italic> sp. n. feeding on flowers of <italic><tp:taxon-name><tp:taxon-name-part taxon-name-part-type="genus">Polygonum</tp:taxon-name-part> <tp:taxon-name-part taxon-name-part-type="species">posumbu</tp:taxon-name-part></tp:taxon-name></italic>.</p></caption><graphic xmlns:xlink="http://www.w3.org/1999/xlink" xlink:href="zookeys-553-079-g003.jpg" position="float" orientation="portrait" xlink:type="simple" id="oo_73117.jpg"/></fig><fig id="F7" position="float" orientation="portrait"><label>Figures 48–49.</label><caption><p>Male abdominal ventrites III–V, dorsal view. <bold>48</bold> <italic><tp:taxon-name><tp:taxon-name-part taxon-name-part-type="genus">Sikkimia</tp:taxon-name-part> <tp:taxon-name-part taxon-name-part-type="species">babai</tp:taxon-name-part></tp:taxon-name></italic> <bold>49</bold> <italic><tp:taxon-name><tp:taxon-name-part taxon-name-part-type="genus">Sikkimia</tp:taxon-name-part> <tp:taxon-name-part taxon-name-part-type="species">tsoui</tp:taxon-name-part></tp:taxon-name></italic> sp. n.</p></caption><graphic xmlns:xlink="http://www.w3.org/1999/xlink" xlink:href="zookeys-553-079-g007.jpg" position="float" orientation="portrait" xlink:type="simple" id="oo_73121.jpg"/></fig><fig id="F8" position="float" orientation="portrait"><label>Figure 50.</label><caption><p>Distribution map of <italic><tp:taxon-name><tp:taxon-name-part taxon-name-part-type="genus">Sikkimia</tp:taxon-name-part></tp:taxon-name></italic> species of Taiwan, solid line: 1000 m, broken line: 2000 m. Brown dots: <italic><tp:taxon-name><tp:taxon-name-part taxon-name-part-type="genus">Sikkimia</tp:taxon-name-part> <tp:taxon-name-part taxon-name-part-type="species">sufangae</tp:taxon-name-part></tp:taxon-name></italic> sp. n., green dots: <italic><tp:taxon-name><tp:taxon-name-part taxon-name-part-type="genus">Sikkimia</tp:taxon-name-part> <tp:taxon-name-part taxon-name-part-type="species">babai</tp:taxon-name-part></tp:taxon-name></italic>, pink dots: <italic><tp:taxon-name><tp:taxon-name-part taxon-name-part-type="genus">Sikkimia</tp:taxon-name-part> <tp:taxon-name-part taxon-name-part-type="species">yuae</tp:taxon-name-part></tp:taxon-name></italic> sp. n., red dots: <italic><tp:taxon-name><tp:taxon-name-part taxon-name-part-type="genus">Sikkimia</tp:taxon-name-part> <tp:taxon-name-part taxon-name-part-type="species">tsoui</tp:taxon-name-part></tp:taxon-name></italic> sp. n., blue dots: <italic><tp:taxon-name><tp:taxon-name-part taxon-name-part-type="genus">Sikkimia</tp:taxon-name-part> <tp:taxon-name-part taxon-name-part-type="species">meihuai</tp:taxon-name-part></tp:taxon-name></italic> sp. n.</p></caption><graphic xmlns:xlink="http://www.w3.org/1999/xlink" xlink:href="zookeys-553-079-g008.jpg" position="float" orientation="portrait" xlink:type="simple" id="oo_73122.jpg"/></fig></tp:treatment-sec></tp:taxon-treatment>
