# Supplementary material for: Revision of the wingless Sikkimia Duvivier (Coleoptera, Chrysomelidae, Galerucinae) from Taiwan, including a new generic synonymy and four new species descriptions
Source: Zookeys. 2016 Jan 14;(553):79–106. doi: 10.3897/zookeys.553.6576 (PMC4740982; doi:10.3897/zookeys.553.6576)
Supplement: XML Treatment for Sikkimia yuae [file zookeys.553.6576-treatment6.xml]

<!DOCTYPE tp:taxon-treatment
  PUBLIC "-//TaxonX//DTD Taxonomic Treatment Publishing DTD v0 20100105//EN" "tax-treatment-NSO.dtd">
<tp:taxon-treatment xmlns:tp="http://www.plazi.org/taxpub"><tp:treatment-meta><kwd-group><label>Taxon classification</label><kwd><named-content content-type="kingdom">Animalia</named-content></kwd><kwd><named-content content-type="order">Coleoptera</named-content></kwd><kwd><named-content content-type="family">Chrysomelidae</named-content></kwd></kwd-group><mixed-citation publication-type="journal"><person-group><name><surname>Lee</surname><given-names>Chi-Feng</given-names></name><name><surname>Bezděk</surname><given-names>Jan</given-names></name></person-group><article-title>Revision of the wingless <italic><tp:taxon-name><tp:taxon-name-part taxon-name-part-type="genus">Sikkimia</tp:taxon-name-part></tp:taxon-name></italic> Duvivier (<tp:taxon-name><tp:taxon-name-part taxon-name-part-type="order">Coleoptera</tp:taxon-name-part></tp:taxon-name>, <tp:taxon-name><tp:taxon-name-part taxon-name-part-type="family">Chrysomelidae</tp:taxon-name-part></tp:taxon-name>, <tp:taxon-name><tp:taxon-name-part taxon-name-part-type="subfamily">Galerucinae</tp:taxon-name-part></tp:taxon-name>) from Taiwan, including a new generic synonymy and four new species descriptions</article-title><source>Zookeys</source><day>14</day><month>1</month><year>2016</year><volume>2016</volume><issue>553</issue><fpage>79</fpage><lpage>106</lpage><pub-id pub-id-type="doi">10.3897/zookeys.553.6576</pub-id></mixed-citation></tp:treatment-meta><tp:nomenclature><tp:taxon-name>
              <tp:taxon-name-part taxon-name-part-type="genus">Sikkimia</tp:taxon-name-part>
              <tp:taxon-name-part taxon-name-part-type="species">yuae</tp:taxon-name-part>
              <object-id xmlns:xlink="http://www.w3.org/1999/xlink" content-type="zoobank" xlink:type="simple">http://zoobank.org/288CCEA4-D157-43B8-A523-ED8B454EEDFF</object-id>
            </tp:taxon-name><tp:taxon-status xmlns:xlink="http://www.w3.org/1999/xlink" xlink:type="simple">sp. n.</tp:taxon-status><xref ref-type="fig" rid="F5">Figs 33–35</xref><xref ref-type="fig" rid="F8">, 50</xref><xref ref-type="fig" rid="F14">, 84–90</xref><!--PageBreak--></tp:nomenclature><tp:treatment-sec sec-type="Type locality"><title>Type locality.</title><p>Taiwan: Kaoshiung county, Chungchihkung (中之關), <named-content xmlns:xlink="http://www.w3.org/1999/xlink" content-type="dwc:verbatimCoordinates" xlink:type="simple">23°17'10"N, 120°53'51"E</named-content>, 2300 m.</p></tp:treatment-sec><tp:treatment-sec sec-type="type material"><title>Type material</title><p>(n= 16). Holotype ♂: <bold>Kaoshiung</bold>: Chungchihkung (中之關), 10.VI.2015, leg. C.-F. Lee. Paratypes: 5♂♂, 7♀♀, same data as holotype (2♂♂, 2♀♀ in <abbrev xmlns:xlink="http://www.w3.org/1999/xlink" content-type="institution" xlink:title="Jan Bezděk collection" xlink:type="simple">JBCB</abbrev>); 1♂, 2♀♀, Taoyuan (桃源= Chungchihkung), 1.VII.2009, leg. S.-F. Yu.</p></tp:treatment-sec><tp:treatment-sec sec-type="Description"><title>Description</title><p>
              <bold>Male.</bold> Length 7.1–7.5 mm; width 3.9–4.1 mm. Coloration reddish-brown, head dark brown, legs and antennae black. Antenna (Fig. <xref ref-type="fig" rid="F14">84</xref>) long, about long as body; antennomeres I to VII filiform; VIII and IX slightly widened;× and XI extremely swollen (Figs <xref ref-type="fig" rid="F5">33–35</xref>, <xref ref-type="fig" rid="F6">45–47</xref>),× with deep groove from middle to apex of mesal surface, apex of XI pointed, moderately concave in apical 1/3 of mesal surface and in basal 1/4 of outer surface, dorsal surface with two longitudinal ridges, one close to mesal margin extending from basal ¼ to apical 1/3, other longitudinal ridge along mesal margin from basal ¼ to the middle, deep groove between longitudinal ridges, transverse groove near base; length ratio of antennomeres II to XI about 1.0 : 1.3 : 1.5 : 1.5 : 1.6 : 1.6 : 1.5 : 1.6 : 2.5 : 3.1, length to width ratios of antennomeres II to XI about 1.8 : 1.8 : 2.4 : 2.2 : 2.3 : 2.3 : 2.1 : 2.0 : 2.7 : 2.7. Pronotum transverse, 1.6× wider than long; anterior and posterior margins sinuate, weakly concave medially; lateral bordermargin weakly rounded; disc with fine scattered punctures. Elytra narrow, about 1.2× longer than wide; punctuate densely, reduced humeri, lateral margin rounded, widest just posterior of the middle. Abdominal ventrite V trilobed, internal anterior margin extended, reaching ventrite III; median longitudinal, internal ridge running from base to apex <!--PageBreak-->of extension. Abdominal tergite I with only spiracles sclerotized; II-V with spiracles sclerotized and transverse weakly sclerotized areas; most of VI and spiracles strongly sclerotized; whole of VII strongly sclerotized. Aedeagus (Figs <xref ref-type="fig" rid="F14">86–87</xref>) wide in dorsal <!--PageBreak-->view, about 4.8× longer than wide, base shallowly incised medially; greatest width in basal 1/3, narrowing slightly towards apical 1/3, widening slightly subapically before the subtriangular apex with a pointed tip; ventral disc well sclerotized and smooth; aedeagus wide and moderately curved in lateral view; endophallic sclerite longitudinal and slender, bifurcate apically, about 0.4× as long as aedeagus.</p><fig id="F14" position="float" orientation="portrait"><label>Figures 84–90.</label><caption><p>
          <italic><tp:taxon-name><tp:taxon-name-part taxon-name-part-type="genus">Sikkimia</tp:taxon-name-part> <tp:taxon-name-part taxon-name-part-type="species">yuae</tp:taxon-name-part></tp:taxon-name></italic> sp. n. <bold>84</bold> Antenna, male <bold>85</bold> Antenna, female <bold>86</bold> Aedeagus, dorsal view <bold>87</bold> Aedeagus, lateral view <bold>88</bold> Gonocoxae <bold>89</bold> Eighth abdominal ventrite <bold>90</bold> Spermatheca.</p></caption><graphic xmlns:xlink="http://www.w3.org/1999/xlink" xlink:href="zookeys-553-079-g014.jpg" position="float" orientation="portrait" xlink:type="simple" id="oo_73128.jpg"/></fig><p>
              <bold>Female.</bold> Length 7.8–8.2 mm; width 5.3–5.6 mm. Similar to male, but underside dark brown; antenna (Fig. <xref ref-type="fig" rid="F14">85</xref>) filiform, antennomeres× and XI not swollen; length ratio of antennomeres II to XI about 1.0 : 1.2 : 1.9 : 1.8 : 1.9 : 1.9 : 1.7 : 1.9 : 2.1 : 2.6, and length to width ratios of II to XI about 2.0 : 2.0 : 3.2 : 3.4 : 3.5 : 3.4 : 3.3 : 3.5 : 4.8 : 4.3. Elytra wider than in male, length and width the same. Gonocoxae (Fig. <xref ref-type="fig" rid="F14">88</xref>) slender, about 4.4× longer than wide, joined from base to just before middle, apices tubular, straight and subparallel, with 9–10 apical setae, base rounded and slightly narrower than greatest width at middle, narrowing slightly at basal 1/3. Ventrite VIII (Fig. <xref ref-type="fig" rid="F14">89</xref>) with extremely long spiculum; apex very small and oval in shape, weakly sclerotized basally, disc with long scattered setae. Abdominal tergites I–III membranous with only the spiracles sclerotized, IV–VII entirely and strongly sclerotized. Receptacle of spermatheca (Fig. <xref ref-type="fig" rid="F14">90</xref>) slightly swollen, pump short and moderately curved, spermathecal duct wide and long.</p></tp:treatment-sec><tp:treatment-sec sec-type="Diagnosis"><title>Diagnosis.</title><p>This new species can be distinguished from others by the following combination of characters: apical 1/3 of aedeagus narrowing slightly before widening slightly again subapically (aedeagus parallel in <italic><tp:taxon-name><tp:taxon-name-part taxon-name-part-type="genus">Sikkimia</tp:taxon-name-part> <tp:taxon-name-part taxon-name-part-type="species">babai</tp:taxon-name-part></tp:taxon-name></italic> and widening basally in <italic><tp:taxon-name><tp:taxon-name-part taxon-name-part-type="genus">Sikkimia</tp:taxon-name-part> <tp:taxon-name-part taxon-name-part-type="species">sufangae</tp:taxon-name-part></tp:taxon-name></italic> sp. n. and <italic><tp:taxon-name><tp:taxon-name-part taxon-name-part-type="genus">Sikkimia</tp:taxon-name-part> <tp:taxon-name-part taxon-name-part-type="species">meihuai</tp:taxon-name-part></tp:taxon-name></italic> sp. n.), and straight subparallel apices of gonocoxae (curved apices of gonocoxae in <italic><tp:taxon-name><tp:taxon-name-part taxon-name-part-type="genus">Sikkimia</tp:taxon-name-part> <tp:taxon-name-part taxon-name-part-type="species">meihuai</tp:taxon-name-part></tp:taxon-name></italic> sp. n., <italic><tp:taxon-name><tp:taxon-name-part taxon-name-part-type="genus">Sikkimia</tp:taxon-name-part> <tp:taxon-name-part taxon-name-part-type="species">babai</tp:taxon-name-part></tp:taxon-name></italic>, and <italic><tp:taxon-name><tp:taxon-name-part taxon-name-part-type="genus">Sikkimia</tp:taxon-name-part> <tp:taxon-name-part taxon-name-part-type="species">sufangae</tp:taxon-name-part></tp:taxon-name></italic> sp. n.).</p></tp:treatment-sec><tp:treatment-sec sec-type="Host plant"><title>Host plant.</title><p>
              <italic><tp:taxon-name><tp:taxon-name-part taxon-name-part-type="genus">Polygonum</tp:taxon-name-part> <tp:taxon-name-part taxon-name-part-type="species">chinense</tp:taxon-name-part></tp:taxon-name></italic> L. (<tp:taxon-name><tp:taxon-name-part taxon-name-part-type="family">Polygonaceae</tp:taxon-name-part></tp:taxon-name>).</p></tp:treatment-sec><tp:treatment-sec sec-type="Etymology"><title>Etymology.</title><p>This new species is named after Mrs. Su-Fang Yu, who is a member of <abbrev xmlns:xlink="http://www.w3.org/1999/xlink" xlink:title="Taiwan Chrysomelid Research Team" xlink:type="simple">TCRT</abbrev> and the first person to collect this new species.</p></tp:treatment-sec><tp:treatment-sec sec-type="Distribution"><title>Distribution.</title><p>West half of South Cross-Island Highway (南橫公路) (Fig. <xref ref-type="fig" rid="F8">50</xref>).</p></tp:treatment-sec><tp:treatment-sec><!--Section generated to contain objects referenced in tp:taxon-treatment.--><fig id="F5" position="float" orientation="portrait"><label>Figures 24–35.</label><caption><p>Photographs of male antennomeres X–XI. <bold>24</bold> <italic><tp:taxon-name><tp:taxon-name-part taxon-name-part-type="genus">Sikkimia</tp:taxon-name-part> <tp:taxon-name-part taxon-name-part-type="species">babai</tp:taxon-name-part></tp:taxon-name></italic> (Kimoto), outer view <bold>25</bold> Ventral view <bold>26</bold> Inner view <bold>27</bold> <italic><tp:taxon-name><tp:taxon-name-part taxon-name-part-type="genus">Sikkimia</tp:taxon-name-part> <tp:taxon-name-part taxon-name-part-type="species">meihuai</tp:taxon-name-part></tp:taxon-name></italic> sp. n., outer view <bold>28</bold> Ventral view <bold>29</bold> Inner view <bold>30</bold> <italic><tp:taxon-name><tp:taxon-name-part taxon-name-part-type="genus">Sikkimia</tp:taxon-name-part> <tp:taxon-name-part taxon-name-part-type="species">sufangae</tp:taxon-name-part></tp:taxon-name></italic> sp. n., outer view <bold>31</bold> Ventral view <bold>32</bold> Inner view <bold>33</bold> <italic><tp:taxon-name><tp:taxon-name-part taxon-name-part-type="genus">Sikkimia</tp:taxon-name-part> <tp:taxon-name-part taxon-name-part-type="species">yuae</tp:taxon-name-part></tp:taxon-name></italic> sp. n., outer view <bold>34</bold> Ventral view <bold>35</bold> Ditto, inner view.</p></caption><graphic xmlns:xlink="http://www.w3.org/1999/xlink" xlink:href="zookeys-553-079-g005.jpg" position="float" orientation="portrait" xlink:type="simple" id="oo_73119.jpg"/></fig><fig id="F8" position="float" orientation="portrait"><label>Figure 50.</label><caption><p>Distribution map of <italic><tp:taxon-name><tp:taxon-name-part taxon-name-part-type="genus">Sikkimia</tp:taxon-name-part></tp:taxon-name></italic> species of Taiwan, solid line: 1000 m, broken line: 2000 m. Brown dots: <italic><tp:taxon-name><tp:taxon-name-part taxon-name-part-type="genus">Sikkimia</tp:taxon-name-part> <tp:taxon-name-part taxon-name-part-type="species">sufangae</tp:taxon-name-part></tp:taxon-name></italic> sp. n., green dots: <italic><tp:taxon-name><tp:taxon-name-part taxon-name-part-type="genus">Sikkimia</tp:taxon-name-part> <tp:taxon-name-part taxon-name-part-type="species">babai</tp:taxon-name-part></tp:taxon-name></italic>, pink dots: <italic><tp:taxon-name><tp:taxon-name-part taxon-name-part-type="genus">Sikkimia</tp:taxon-name-part> <tp:taxon-name-part taxon-name-part-type="species">yuae</tp:taxon-name-part></tp:taxon-name></italic> sp. n., red dots: <italic><tp:taxon-name><tp:taxon-name-part taxon-name-part-type="genus">Sikkimia</tp:taxon-name-part> <tp:taxon-name-part taxon-name-part-type="species">tsoui</tp:taxon-name-part></tp:taxon-name></italic> sp. n., blue dots: <italic><tp:taxon-name><tp:taxon-name-part taxon-name-part-type="genus">Sikkimia</tp:taxon-name-part> <tp:taxon-name-part taxon-name-part-type="species">meihuai</tp:taxon-name-part></tp:taxon-name></italic> sp. n.</p></caption><graphic xmlns:xlink="http://www.w3.org/1999/xlink" xlink:href="zookeys-553-079-g008.jpg" position="float" orientation="portrait" xlink:type="simple" id="oo_73122.jpg"/></fig><fig id="F6" position="float" orientation="portrait"><label>Figures 36–47.</label><caption><p>Illustrations of male antennomeres X–XI. <bold>36</bold> <italic><tp:taxon-name><tp:taxon-name-part taxon-name-part-type="genus">Sikkimia</tp:taxon-name-part> <tp:taxon-name-part taxon-name-part-type="species">babai</tp:taxon-name-part></tp:taxon-name></italic> (Kimoto), outer view <bold>37</bold> Ventral view <bold>38</bold> Inner view <bold>39</bold> <italic><tp:taxon-name><tp:taxon-name-part taxon-name-part-type="genus">Sikkimia</tp:taxon-name-part> <tp:taxon-name-part taxon-name-part-type="species">meihuai</tp:taxon-name-part></tp:taxon-name></italic> sp. n., outer view <bold>40</bold> Ventral view <bold>41</bold> Inner view <bold>42</bold> <italic><tp:taxon-name><tp:taxon-name-part taxon-name-part-type="genus">Sikkimia</tp:taxon-name-part> <tp:taxon-name-part taxon-name-part-type="species">sufangae</tp:taxon-name-part></tp:taxon-name></italic> sp. n., outer view <bold>43</bold> Ventral view <bold>44</bold> Inner view <bold>45</bold> <italic><tp:taxon-name><tp:taxon-name-part taxon-name-part-type="genus">Sikkimia</tp:taxon-name-part> <tp:taxon-name-part taxon-name-part-type="species">yuae</tp:taxon-name-part></tp:taxon-name></italic> sp. n., outer view <bold>46</bold> Ventral view <bold>47</bold> Inner view.</p></caption><graphic xmlns:xlink="http://www.w3.org/1999/xlink" xlink:href="zookeys-553-079-g006.jpg" position="float" orientation="portrait" xlink:type="simple" id="oo_73120.jpg"/></fig></tp:treatment-sec></tp:taxon-treatment>
